# Supplementary material for: Gut Microbiome Alterations in Patients With Visceral Obesity Based on Quantitative Computed Tomography
Source: Front Cell Infect Microbiol. 2022 Jan 20;11:823262. doi: 10.3389/fcimb.2021.823262 (PMC8811355; doi:10.3389/fcimb.2021.823262)
Supplement: Supplementary file 1 [file Table_1.xlsx]

## Sheet: microbiota
	L-VFA1	L-VFA2	H-VFA1	L-VFA3	H-VFA2	H-VFA3	L-VFA4	L-VFA5	L-VFA6	H-VFA4	H-VFA5	L-VFA7	H-VFA6	H-VFA7	H-VFA8	L-VFA8	H-VFA9	H-VFA10	L-VFA9	L-VFA10	H-VFA11	L-VFA11	L-VFA12	L-VFA13	L-VFA14	H-VFA12	H-VFA13	L-VFA15	H-VFA14	H-VFA15	L-VFA16	L-VFA17	H-VFA16	H-VFA17	L-VFA18	L-VFA19	L-VFA20	H-VFA18	L-VFA21	L-VFA22	L-VFA23
Abiotrophia_defectiva	0	0	0	0	0	0	0	0	0	0	0	0	0	0	0	0	0	0	0	0	0	0	0	0	0	0	0	0	0	0	0	0	0	0	0	0	0	0	0	0.00082	0
Acetobacter_unclassified	0	0	0	0	0	0	0	0	0	0	0	0	0	0	0	0	0	0	0	0	0	0	0	0	0	0	0	0	0	0	0	0	0	0	0	0	0	0	0	0	0
Achromobacter_unclassified	0	0	0	0	0	0	0	0	0	0	0	0	0	0	0	0	0	0	0	0	0	0	0	0	0	0	0	0	0	0	0	0	0	0	0	0	0	0	0	0	0
Acidaminococcus_fermentans	0	0	0	0	0	0.20986	0	0	0	0	0	0	0	0	0	0	0	0	0	0	0	0	0	0	0	0	0.00456	0	0	0	0	0	0	0	0	0	0	0	0	0	0
Acidaminococcus_intestini	0	0	0	0	0.00241	0.0074	0	0	0	0	0	0	0	0	0	0	0	0	0	0	0.00305	0	0.17522	0	0	0.00469	0.05431	0	0	0	0	0	0	0	0	0	0	0	0	0	0.00739
Acidaminococcus_sp_D21	0	0	0	0	0	0	0	0	0	0	0	0	0	0	0	0	0	0	0	0	0	0	0	0	0	0	0	0	0	0	0	0	0	0	0	0	0	0	0	0	0
Acidaminococcus_unclassified	0	0	0	0	0	0	0	0	0	0	0	0	0	0	0	0	0	0	0	0	0	3.24466	0	0	0	0	0	0	0	5.79447	0	0	0	0	0	0	0	8e-05	0	0	0
Acidovorax_ebreus	0	0	0	0	0	0	0	0	0	0	0	0	0	0	0	0	0	0	0	0	0	0	0	0	0	0	0	0	0	0	0	0	0	0	0	0	0	0	0	0	0
Acinetobacter_baumannii	0	0	0	0	0	0	0	0	0	0	0	0	0	0	0	0	0	0	0	0	0	0	0	0	0	0	0	0	0	0	0	0	0	0	0	0	0	0	0	0	0
Acinetobacter_bereziniae	0	0	0	0	0	0	0	0	0	0	0	0	0	0	0	0	0	0	0	0	0	0	0	0	0	0	0	0	0	0	0	0	0	0	0	0	0	0	0	0	0
Acinetobacter_bouvetii	0	0	0	0	0	0	0	0	0	0	0	0	0	0	0	0	0	0	0	0	0	0	0	0	0	0	0	0	0	0	0	0	0	0	0	0	0	0	0	0	0
Acinetobacter_guillouiae	0	0	0	0	0	0	0	0	0	0	0	0	0	0	0	0	0	0	0	0	0	0	0	0	0	0	0	0	0	0	0	0	0	0	0	0	0	0	0	0	0
Acinetobacter_indicus	0	0	0	0	0	0	0	0	0	0	0	0	0	0	0	0	0	0	0	0	0	0	0	0	0	0	0	0	0	0	0	0	0	0	0	0	0	0	0	0	0
Acinetobacter_johnsonii	0	0	0	0	0	0	0	0	0	0	0	0	0	0	0	0	0	0	0	0	0	0	0	0	0	0	0	0	0	0	0	0	0	0	0	0	0	0	0	0	0
Acinetobacter_junii	0	0	0	0	0.00101	0	0	0	0	0	0	0	0	0	0	0	0	0	0	0	0	0	0	0	0	0	0	0	0	0	0	0	0	0	0	0	0	0	0	0	0
Acinetobacter_lwoffii	0	0	0	0	0	0	0	0	0	0	0	0	0	0	0	0	0	0	0	0	0	0	0	0	0	0	0	0	0	0	0	0	0	0	0	0	0	0	0	0	0
Acinetobacter_parvus	0	0	0	0	0	0	0	0	0	0	0	0	0	0	0	0	0	0	0	0	0	0	0	0	0	0	0	0	0	0	0	0	0	0	0	0	0	0	0	0	0
Acinetobacter_pittii_calcoaceticus_nosocomialis	0	0	0	0	0	0	0	0	0	0	0	0	0	0	0	0	0	0	0	0	0	0	0	0	0	0	0	0	0	0	0	0	0	0	0	0	0	0	0	0	0
Acinetobacter_schindleri	0	0	0	0	0	0	0	0	0	0	0	0	0	0	0	0	0	0	0	0	0	0	0	0	0	0	0	0	0	0	0	0	0	0	0	0	0	0	0	0	0
Acinetobacter_soli	0	0	0	0	0	0	0	0	0	0	0	0	0	0	0	0	0	0	0	0	0	0	0	0	0	0	0	0	0	0	0	0	0	0	0	0	0	0	0	0	0
Acinetobacter_sp_CIP_101966	0	0	0	0	0	0	0	0	0	0	0	0	0	0	0	0	0	0	0	0	0	0	0	0	0	0	0	0	0	0	0	0	0	0	0	0	0	0	0	0	0
Acinetobacter_sp_CIP_51_11	0	0	0	0	0	0	0	0	0	0	0	0	0	0	0	0	0	0	0	0	0	0	0	0	0	0	0	0	0	0	0	0	0	0	0	0	0	0	0	0	0
Acinetobacter_sp_CIP_A162	0	0	0	0	0	0	0	0	0	0	0	0	0	0	0	0	0	0	0	0	0	0	0	0	0	0	0	0	0	0	0	0	0	0	0	0	0	0	0	0	0
Acinetobacter_sp_MDS7A	0	0	0	0	0	0	0	0	0	0	0	0	0	0	0	0	0	0	0	0	0	0	0	0	0	0	0	0	0	0	0	0	0	0	0	0	0	0	0	0	0
Acinetobacter_tandoii	0	0	0	0	0	0	0	0	0	0	0	0	0	0	0	0	0	0	0	0	0	0	0	0	0	0	0	0	0	0	0	0	0	0	0	0	0	0	0	0	0
Acinetobacter_tjernbergiae	0	0	0	0	0	0	0	0	0	0	0	0	0	0	0	0	0	0	0	0	0	0	0	0	0	0	0	0	0	0	0	0	0	0	0	0	0	0	0	0	0
Acinetobacter_towneri	0	0	0	0	0	0	0	0	0	0	0	0	0	0	0	0	0	0	0	0	0	0	0	0	0	0	0	0	0	0	0	0	0	0	0	0	0	0	0	0	0
Acinetobacter_unclassified	0	0	0	0	0.0025	0	0	0	0	0	0	0	0	0	0	0	0	0	0	0	0	0	0	0	0	0	0.00135	0	0	0	0	0	0	0	0	0	0	0	0	0	0
Acinetobacter_ursingii	0	0	0	0	0	0	0	0	0	0	0	0	0	0	0	0	0	0	0	0	0	0	0	0	0	0	0	0	0	0	0	0	0	0	0	0	0	0	0	0	0
Actinobacillus_unclassified	0	0	0.00224	0.00438	0	0	0.00307	0	0.00428	0	0.01075	0.00117	0	0	0	0	0	0	0.00504	0	0	0.14572	0	0	0	0	0.00547	0	0	0	0	0.10335	0	0	0	0	0	0	0.00567	0.0013	0
Actinobaculum_unclassified	0	0	0	0	0	0	0	0	0	0	0	0	0	0	0	0	0	0	0	0	0	0	0	0	0	0	0	0	0	0	0	0	0	0	0	0	0	0	0	0	0
Actinomyces_cardiffensis	0	0	0	0	0	0	0	0	0	0	0	0	0	0	0	0	0	0	0	0	0	0	0	0	0	0	0	0	0	0	0	0	0	0	0	0	0	0	0	0	0
Actinomyces_georgiae	0	0	0	0	0	0	0	0	0	0	0	0	0	0	0	0	0	0	0	0	0	0	0	0	0	0	0	0	0	0	0	0	0	0	0	0	0	0	0	0	0
Actinomyces_graevenitzii	0.00253	0	0	0	0	0	0	0	0	0	0.00486	0	0	0	0.00657	0	0.0026	0.00062	0	0.00458	0.00641	0.00454	0.00131	0	4e-05	0.00218	0	0	0.00279	0	0	0	0.00309	0.00175	0.00174	0	0	0	0.00197	0	0.00047
Actinomyces_johnsonii	0	0	0	0	0	0	0	0	0	0	0	0	0	0	0	0	0.00228	0	0	0	0	0	0	0	0	0.00063	0	0	0	0	0	0	0	0	0	0	0	0.00475	0	0	0
Actinomyces_massiliensis	0	0	0	0	0	0	0	0	0	0	0	0	0	0	0	0	0.00366	0	0	0	0	0	0	0	0	0	0	0	0	0	0	0	0	0	0.00177	0	0	0	0	0	0
Actinomyces_naeslundii	0	0	0	0	0	0	0	0	0	0	0	0	0	0.0008	0	0	0	0	0	0	0	0.00188	0	0	0	0	0	0	0	0	0	0	0	0	0	0	0	0	0	0.00086	0
Actinomyces_odontolyticus	0.00503	0	0	0	0.01127	0	0.00017	0.00111	0.00409	0	0.0006	0.00067	0.00221	0.00285	0.00407	0.00039	0.00736	0	0	0.00288	0.00444	0.00894	0.00236	0	0.00026	0.00273	0.00288	0	0.00135	0	0	0.00205	0.00564	0.00196	0.00063	0	0	0.00825	0	0.0143	0
Actinomyces_oris	0	0	0	0	0	0	0	0	0	0	0	0	0	0	0	0	0	0	0	0	0	0	0	0	0	0	0	0	0	0	0	0	0	0	0	0	0	0	0	0.00144	0
Actinomyces_sp_HPA0247	0	0	0	0	0	0	0	0	0	0	0	0	0	0	0	0	0	0	0	0	0	0	0	0	0	0	0	0	0	0	0	0	0	0	0	0	0	0	0	0	0
Actinomyces_sp_ICM39	0	0	0	0	0	0	0	0	0	0	0	0	0	0	0	0	0	0	0	0	0	0	0	0	0	0	0	0	0	0	0	0	0	0	0	0	0	0	0	0	0
Actinomyces_sp_ICM47	0	0	0	0	0	0	0	0	0	0	0	0	0	0	0	0	0	0	0	0	0	0	0	0	0	0	0	0	0	0	0	0	0	0	0	0	0	0	0	0	0
Actinomyces_sp_oral_taxon_180	0	0	0	0	0	0	0	0	0	0	0	0	0	0	0	0	0	0	0	0	0	0	0	0	0	0	0	0	0	0	0	0	0	0	0	0	0	0	0	0	0
Actinomyces_sp_oral_taxon_181	0	0	0	0	0	0	0	0	0	0	0	0	0	0	0	0	0	0	0	0	0	0	0	0	0	0	0	0	0	0	0	0	0	0	0	0	0	0	0	0	0
Actinomyces_sp_oral_taxon_448	0	0	0	0	0	0	0	0	0	0	0	0	0	0	0	0	0	0	0	0	0	0	0	0	0	0	0	0	0	0	0	0	0	0	0	0	0	0	0	0	0
Actinomyces_timonensis	0	0	0	0	0	0	0	0	0	0	0	0	0	0	0	0	0	0	0	0	0	0	0	0	0	0	0	0	0	0	0	0	0	0	0	0	0	0	0	0	0
Actinomyces_turicensis	0	0	0	0	0	0	0	0	0	0	0	0	0	0	0	0	0	0	0	0	0	0	0	0	0	0	0	0	0	0	0	0	0.00116	0.00225	0	0.10609	0	0	0	0	0
Actinomyces_urogenitalis	0	0	0	0	0	0	0	0	0	0	0	0	0	0	0	0	0	0	0	0	0	0	0	0	0	0	0	0	0	0	0	0	0	0	0	0	0	0	0	0	0
Actinomyces_viscosus	0	0	0	0	0.00044	0	0	0	0	0	0.00038	0	0	0	0	0	9e-05	0	0	0	0	0.00181	0	0	0	0	0	0	0	0	0	0	0.00052	0	0	0	0	0.00039	0	0.00117	0
Actinoplanes_unclassified	0	0	0	0	0	0	0	0	0	0	0	0	0	0	0	0	0	0	0	0	0	0	0	0	0	0	0	0	0	0	0	0	0	0	0	0	0	0	0	0	0
Adlercreutzia_equolifaciens	0.43473	0	0.10372	0.00576	0.29354	0	0.04846	0.3845	0	0.04963	0.05457	0	0.42824	0.48316	0.04946	0.34293	1.96861	0.28644	0.2153	0.58295	0	0	0.07222	0	0	0	0	0	0.03185	0	0	0	0.22839	1.14951	0.13698	0.08952	0	0.34998	0.00798	0.423	0.36045
Aerococcus_viridans	0	0	0	0	0	0	0	0	0	0	0	0	0	0	0	0	0	0	0	0	0	0	0	0	0	0	0	0	0	0	0	0	0	0	0	0	0	0	0	0	0
Aeromonas_aquariorum	0	0	0	0	0	0	0	0	0	0	0	0	0	0	0	0	0	0	0	0	0	0	0	0	0	0	0	0	0	0	0	0	0	0	0	0	0	0	0	0	0
Aeromonas_caviae	0	0	0	0	0.00055	0	0	0	0	0	0	0	0	0	0	0	0	0	0	0	0	0	0	0	0	0	0	0	0	0	0	0	0	0	0	0	0	0	0	0	0
Aeromonas_hydrophila	0	0	0	0	0	0	0	0	0	0	0	0	0	0	0	0	0	0	0	0	0	0	0	0	0	0	0	0	0	0	0	0	0	0	0	0	0	0	0	0	0
Aeromonas_media	0	0	0	0	0	0	0	0	0	0	0	0	0	0	0	0	0	0	0	0	0	0	0	0	0	0	0	0	0	0	0	0	0	0	0	0	0	0	0	0	0
Aeromonas_unclassified	0	0	0	0	0.00368	0	0	0	0	0	0	0	0	0	0	0	0	0	0	0	0	0	0	0	0	0	0	0	0	0	0	0	0	0	0	0	0	0	0	0	0
Aeromonas_veronii	0	0	0	0	0	0	0	0	0	0	0	0	0	0	0	0	0	0	0	0	0	0	0	0	0	0	0	0	0	0	0	0	0	0	0	0	0	0	0	0	0
Afipia_unclassified	0	0	0	0	0	0	0	0	0	0	0	0	0	0	0	0	0	0	0	0	0	0	0	0	0	0	0	0	0	0	0	0	0	0	0	0	0	0	0	0	0
Aggregatibacter_aphrophilus	0	0	0	0	0	0	0	0	0.00059	0	0	0	0	0	0	0	0	0	0	0	0	0	0	0	0	0	0.00134	0	0	0	0	0.00212	0	0	0	0	0	0	0	0	0
Aggregatibacter_segnis	0	0	0	0	0	0	0	0	0	0	0	0	0	0	0	0	0	0	0	0	0	0	0	0	0	0	0.00202	0	0	0	0	0.00452	0	0	0	0	0	0	0	0	0
Aggregatibacter_unclassified	0	0	0	0	0	0	0	0	0.0006	0	0	0	0	0	0	0	0	0	0	0	0	0.01245	0	0	0	0	0	0	0	0	0	0	0	0	0	0	0	0	0.00024	0.00069	0
Agrobacterium_tumefaciens	0	0	0	0	0	0	0	0	0	0	0	0	0	0	0	0	0	0	0	0	0	0	0	0	0	0	0	0	0	0	0	0	0	0	0	0	0	0	0	0	0
Agrobacterium_unclassified	0	0	0	0	0	0	0	0	0	0	0	0	0	0	0	0	0	0	0	0	0	0	0	0	0	0	0	0	0	0	0	0	0	0	0	0	0	0	0	0	0
Agromyces_unclassified	0	0	0	0	0	0	0	0	0	0	0	0	0	0	0	0	0	0	0	0	0	0	0	0	0	0	0	0	0	0	0	0	0	0	0	0	0	0	0	0	0
Akkermansia_muciniphila	0	0	0.00014	0	0.17787	0.08353	0	0.62785	0	3.79449	0	0.44712	0	0.15628	0	0	0	0	0	0.55988	4.52381	0	0	0	0	0	5.43334	0	23.7551	0	1.10903	0.04057	0	3.12082	0.23878	0.03423	0	0	0.00129	0	0
Alcaligenes_sp_HPC1271	0	0	0	0	0	0	0	0	0	0	0	0	0	0	0	0	0	0	0	0	0	0	0	0	0	0	0	0	0	0	0	0	0	0	0	0	0	0	0	0	0
Alicycliphilus_denitrificans	0	0	0	0	0.00075	0	0	0	0	0	0	0	0	0	0	0	0	0	0	0	0	0	0	0	0	0	0	0	0	0	0	0	0	0	0	0	0	0	0	0	0
Alicycliphilus_unclassified	0	0	0	0	0	0	0	0	0	0	0	0	0	0	0	0	0	0	0	0	0	0	0	0	0	0	0	0	0	0	0	0	0	0	0	0	0	0	0	0	0
Alicyclobacillus_unclassified	0	0	0	0	0	0	0	0	0	0	0	0	0	0	0	0	0	0	0	0	0	0	0	0	0	0	0	0	0	0	0	0	0	0	0	0	0	0	0	0	0
Alistipes_finegoldii	0.11938	0.15018	0.1371	0.04827	0.00878	0.00351	0.20713	0.17786	0.00321	0.44619	0.189	0.09437	0.27241	1.92627	0.00254	0.16386	0.0598	0	0.06949	0.76365	0.00089	0.00253	0.07613	0.1965	0	0	0.07129	0.36927	0.33061	0	0.02633	0	0.32481	0.16499	0.11966	1.68213	0.35139	0.07085	0.02851	0.0507	0.075
Alistipes_indistinctus	0.00182	0	0.0412	0	0.02311	0	0.0193	0.02227	0.01526	0.00151	0.10238	0	0.00374	0.06609	0	0.02378	1.28951	0	0.00296	0.3494	0.01007	0.06876	0.01527	0.10517	0.23229	0	0.03486	0.63574	0.13668	0	0.01808	0	0.00273	4.89319	0.01308	0.15127	0	0	0.01068	0	0
Alistipes_onderdonkii	0.03851	0	0.44696	0.00054	0.13832	0.01281	0.08012	0.18957	0.0261	0.34839	0.09924	0.9699	0.78841	1.30178	0.04561	0.5057	0	0.95171	0	0.26667	0	0	0.0569	6.66928	0	0	3.87753	0	0	0	0	0.13439	0.12052	0.14126	0.83905	1.5826	0.60964	0.08956	0.06474	0.04227	3.11171
Alistipes_putredinis	3.87211	0	2.66179	0.05455	0.02373	0	7.15861	13.8577	3.76711	4.4264	2.38726	0.00108	8.2471	14.8888	0.01313	11.6457	0.83947	0.00071	0	2.76987	0.00232	0.00121	0.1433	0.0111	0	0	0.00139	0.00419	0.00146	0	0.00014	0.22206	0.00196	3.49989	1.35488	13.1221	5.6726	0.00012	0.88422	2.68566	13.3677
Alistipes_senegalensis	0.01165	0	0.00994	0.16719	0.01441	0	0.03469	0.00803	0.00053	0.00728	0.06321	0.02613	0.00267	0.03278	0.01712	0.0449	0	0	0	0.57711	0	0	0.66533	0.00079	0	0.00167	0.00037	0	0.00797	0	0	0	0	0.01194	0.08251	0.04528	0.0475	0	0.00114	0	0.00398
Alistipes_shahii	0.51085	3.54745	0.07336	0.24173	0.04864	0.16547	1.1036	2.09944	1.55667	2.274	0.96328	2.87684	1.21215	4.8996	0.04809	2.26424	0.51407	0	0.06402	3.59625	0.00068	0.00193	0.40092	0.00673	0	0.9544	0.02332	0.08984	0.10776	0	0.00904	0.00534	0.81366	0.73817	0.22902	1.88286	1.22278	2.46581	0.18928	0.0524	0.64245
Alistipes_sp_AP11	0	0	0	0.10396	0.14226	0	0.38952	0.56837	0.20881	0	0.10079	0.44615	0.28522	2.60697	0	0.46515	0	0	0	1.07321	0	0	0	0	0	0	0	0	0	0	0	0	0	0.97944	0.10243	0.29839	0	0.43971	0.07629	0.11134	0.39541
Alistipes_sp_HGB5	0	0	0	0	0	0	0	0.27589	0	0	0	0	0	0	0	0	0	0	0	0	0	0	0	0	0	0	0	0	0	0	0	0	0	0	0	0	0	0	0	0	0
Alistipes_sp_JC136	0	0	0	0	0	0	0	0	0	0	0	0	0	0	0	0	0	0	0	0	0	0	0	0	0	0	0	0	0	0	0	0	0	0	0	0	0	0	0	0	0
Alistipes_unclassified	0	0	0	0	0	0	0	0	0	0	0	0	0	0	0	0	0	0.01834	0.06999	0	0	0	0.32758	0	0	0	0	0	0.38988	7e-05	0.0003	0	0	0	0	0	0	0	0	0	0
Alloprevotella_rava	0	0	0	0	0	0	0	0	0	0	0	0	0	0	0	0	0	0	0	0	0	0	0	0	0	0	0	0	0	0	0	0	0	0	0	0	0	0	0	0	0
Alloprevotella_tannerae	0	0	0	0	0	0	0	0	0	0	0	0	0	0	0	0	0	0	0	0	0	0	0	0	0	0	0	0	0	0	0	0	0	0	0	0	0	0	0	0	0
Alloprevotella_unclassified	0	0	0	0.00227	0	0	0	0	0	0	0	0	0	0	0.03023	0	0	0	0	0	0	0	0.00094	0	0.00031	0.00163	0.00152	0	0	0.00714	0	0.00041	0	0.00072	0.00111	0	0	0	0	0	0
Alloscardovia_omnicolens	0	0	0	0	0	0	0	0	0	0	0.03983	0	0	0.00102	0	0	0	0	0	0.00092	0	0	0	0	0	0.00675	0	0	0	0	0	0	0	0	0	0	0	0	0	0	0.00237
alpha_proteobacterium_HIMB5	0	0	0	0	0	0	0	0	0	0	0	0	0	0	0	0	0	0	0	0	0	0	0	0	0	0	0	0	0	0	0	0	0	0	0	0	0	0	0	0	0
alpha_proteobacterium_SCGC_AAA024_N17	0	0	0	0	0	0	0	0	0	0	0	0	0	0	0	0	0	0	0	0	0	0	0	0	0	0	0	0	0	0	0	0	0	0	0	0	0	0	0	0	0
alpha_proteobacterium_SCGC_AAA027_C06	0	0	0	0	0	0	0	0	0	0	0	0	0	0	0	0	0	0	0	0	0	0	0	0	0	0	0	0	0	0	0	0	0	0	0	0	0	0	0	0	0
alpha_proteobacterium_SCGC_AAA027_J10	0	0	0	0	0	0	0	0	0	0	0	0	0	0	0	0	0.00083	0	0	0	0	0	0	0	0	0	0	0	0	0	0	0	0	0	0	0	0	0	0	0	0
alpha_proteobacterium_SCGC_AAA027_L15	0	0	0	0	0	0	0	0	0	0	0	0	0	0	0	0	0	0	0	0	0	0	0	0	0	0	0	0	0	0	0	0	0	0	0	0	0	0	0	0	0
alpha_proteobacterium_SCGC_AAA280_B11	0	0	0	0	0	0	0	0	0	0	0	0	0	0	0	0	0	0	0	0	0	0	0	0	0	0	0	0	0	0	0	0	0	0	0	0	0	0	0	0	0
alpha_proteobacterium_SCGC_AAA280_P20	0	0	0	0	0	0	0	0	0	0	0	0	0	0	0	0	0.00073	0	0	0	0	0	0	0	0	0	0	0	0	0	0	0	0	0	0	0	0	0	0	0	0
Alteromonas_unclassified	0	0	0	0	0	0	0	0	0	0	0	0	0	0	0	0	0	0	0	0	0	0	0	0	0	0	0	0	0	0	0	0	0	0	0	0	0	0	0	0	0
Anaerococcus_hydrogenalis	0	0	0	0	0	0	0	0	0	0	0	0	0	0	0	0	0	0	0	0	0	0	0	0	0	0	0	0	0	0	0	0	0	0	0	0	0	0	0	0	0
Anaerococcus_lactolyticus	0	0	0	0	0	0	0	0	0	0	0	0	0	0	0	0	0	0	0	0	0	0	0	0	0	0	0	0	0	0	0	0	0	0.00056	0	0	0	0	0	0	0
Anaerococcus_obesiensis	0	0	0	0	0	0	0	0	0	0	0	0	0	0	0	0	0	0	0	0	0	0	0	0	0	0	0	0	0	0	0	0	0	0	0	0	0	0	0	0	0
Anaerococcus_prevotii	0	0	0	0	0	0	0	0	0	0	0	0	0	0	0	0	0	0	0	0	0	0	0	0	0	0	0	0	0	0	0	0	0	0	0	0	0	0	0	0	0
Anaerococcus_tetradius	0	0	0	0	0	0	0	0	0	0	0	0	0	0	0	0	0	0	0	0	0	0	0	0	0	0	0	0	0	0	0	0	0	0	0	0	0	0	0	0	0
Anaerococcus_vaginalis	0	0	0	0	0	0	0	0	0	0	0	0	0	0	0	0	0.00016	0	0	0.00051	0.00416	0	0	0	0	0	0	0	0	0	0	0	0.00139	6e-05	0	0	0	0	0	0	0
Anaerofustis_stercorihominis	0	0	0	0	0	0	0	0	0.00686	0	0	0	0	0	0	0	0	0	0	0	0	0	0	0	0	0	0	0	0.03664	0	0.00056	0	0.0001	0.00401	0	0.00121	0	0	0	0.00053	0
Anaeroglobus_geminatus	0	0	0	0	0	0	0	0	0	0	0	0	0	0	0	0	0	0	0	0	0	0	0	0	0	0.00265	0	0	0	0	0	0	0	0.02257	0	0	0	0	0	0	0
Anaeromyxobacter_dehalogenans	0	0	0	0	0	0	0	0	0	0	0	0	0	0	0	0	0	0	0	0	0	0	0	0	0	0	0	0	0	0	0	0	0	0	0	0	0	0	0	0	0
Anaerostipes_caccae	0	0	0	0	0	0.0127	0	0	0	0	0	0	0	0	0	0	0	0	0	0	0	0	0	0	0	0	0	0	0.00264	0	0	0	0	0	0	0	0	0.0186	0	0	0
Anaerostipes_hadrus	0.0046	0.09683	0.01517	0.0204	0.0009	0.0128	0.0262	0.029	0	0.00238	0.35681	0.02503	0.25774	0.01089	0.02376	0.0444	0.03966	0.06624	0.11745	0.0788	0.12176	1.02057	0.19021	0.30971	0.00932	0.00203	0.14743	0	0.00064	0	0.06434	0.42681	0.08739	0.00657	0.01259	0.00086	0.0176	0.10053	0.43092	0.42478	0.00769
Anaerostipes_sp_3_2_56FAA	0	0	0	0	0	0	0	0	0	0	0	0	0	0	0	0	0	0	0	0	0	0	0	0	0	0	0	0	0	0	0	0	0	0	0	0	0	0	0	0	0
Anaerostipes_unclassified	0	0	0	0	0	0	0	0	0	0	0	0.01051	0	0	0	0	0	0	0	0	0	0	0	0	0	0	0	0	0.00181	0	0	0	0	0	0	0	0	0	0	0	0
Anaerotruncus_colihominis	0.00053	0.21722	0.00039	0	0.00397	0	0	0.01662	0.00781	0.03464	0.00558	0.07021	0.00267	0.09416	0	0.01697	0.10927	0.04487	0	0.00522	0	0	0	0.08312	0	0	0	0	0.24279	0	0	0	0.01418	0.24954	0	0.09548	0	0.18392	0	0	0
Anaerotruncus_unclassified	0	0	0.00689	0.0486	0.0025	0	0	0	0	0.05688	0.01006	0.0255	0.04669	0.02409	0.00996	0.04287	0.05864	0	0.0098	0.07688	0.02337	0	0.02664	0	0.00384	0	0.06069	0.01419	0	0	0.02602	0	0.05161	0.03557	0.07291	0.03889	0.00273	0	0	0.03104	0.05349
Anoxybacillus_flavithermus	0	0	0	0	0	0	0	0	0	0	0	0	0	0	0	0	0	0	0	0	0	0	0	0	0	0	0	0	0	0	0	0	0	0	0	0	0	0	0	0	0
Anoxybacillus_unclassified	0	0	0	0	0	0	0	0	0	0	0	0	0	0	0	0	0	0	0	0	0	0	0	0	0	0	0	0	0	0	0	0	0	0	0	0	0	0	0	0	0
Apple_dimple_fruit_viroid	0	0	0	0	0	0	0	0	0	0	0	0	0	0	0	0	0	0	0	0	0	0	0	0	0	0	0	0	0	0	0	0	0	0	0	0	0	0	0	0	0
Apple_scar_skin_viroid	0	0	0	0	0	0	0	0	0	0	0	0	0	0	0	0	0	0	0	0	0	0	0	0	0	0	0	0	0	0	0	0	0	0	0	0	0	0	0	0	0
Arcobacter_butzleri	0	0	0	0	0	0	0	0	0	0	0	0	0	0	0	0	0	0	0	0	0	0	0	0	0	0	0	0	0	0	0	0	0	0	0	0	0	0	0	0	0
Arcobacter_unclassified	0	0	0	0	0	0	0	0	0	0	0	0	0	0	0	0	0	0	0	0	0	0	0	0	0	0	0	0	0	0	0	0	0	0	0	0	0	0	0	0	0
Aster_yellows_witches_broom_phytoplasma	0	0	0	0	0	0	0	0	0	0	0	0	0	0	0	0	0	0	0	0	0	0	0	0	0	0	0	0	0	0	0	0	0	0	0	0	0	0	0	0	0
Asticcacaulis_unclassified	0	0	0	0	0	0	0	0	0	0	0	0	0	0	0	0	0	0	0	0	0	0	0	0	0	0	0	0	0	0	0	0	0	0	0	0	0	0	0	0	0
Atopobium_minutum	0	0	0	0	0	0	0	0	0	0	0	0	0	0	0	0	0	0	0	0	0	0	0	0	0	0	0	0	0	0	0	0	0	0	0	0	0	0	0	0	0
Atopobium_parvulum	0.00073	0	0	0	0.00181	0	0	0	0	0	0.00678	0	0	0	0	0	0.00327	0	0	0	0.00936	0.00014	0	0	0	0.00014	0	0	0	0	0	0	0.00065	0	0	0	0	0	0	0.00062	0
Atopobium_rimae	0	0	0	0	0	0	0	0	0	0	0	0	0	0	0	0	0.0003	0	0	0	0	0	0	0	0	0	0	0	0	0	0	0	0	0	0	0	0	0	0	0	0
Atopobium_sp_ICM58	0	0	0	0	0	0	0	0	0	0	0	0	0	0	0	0	0	0	0	0	0	0	0	0	0	0	0	0	0	0	0	0	0	0	0	0	0	0	0	0	0
Atopobium_vaginae	0	0	0	0	0	0	0	0	0	0	0	0	0	0	0	0	0	0	0	0	0	0	0	0	0	0	0	0	0	0	0	0	0	0.00828	0	0	0	0	0	0	0.00044
Azospirillum_unclassified	0	0	0	0	0	0	0	0	0	0	0	0	0	0	0	0	0	0	0	0	0	0	0	0	0	0	0	0	0	0	0	0	0	0	0	0	0	0	0	0	0
Bacillus_amyloliquefaciens	0	0	0	0	0	0	0	0	0	0	0	0	0	0	0	0	0	0	0	0	0	0	0	0	0	0	0	0	0	0	0	0	0	0	0	0	0	0	0	0	0
Bacillus_cereus_thuringiensis	0	0	0	0	0	0	0	0	0	0	0	0	0	0	0	0	0.00058	0	0	0	0	0	0	0	0	0	0	0	0	0	0	0	0	0	0	0	0	0	0	0	0
Bacillus_licheniformis	0	0	0	0	0	0	0	0	0	0	0	0	0	0	0	0	0	0	0	0	0	0	0	0	0	0	0	0	0	0	0	0	0	0	0	0	0	0	0	0	0
Bacillus_pumilus	0	0	0	0	0	0	0	0	0	0	0	0	0	0	0	0	0	0	0	0	0	0	0	0	0	0	0	0	0	0	0	0	0	0	0	0	0	0	0	0	0
Bacillus_smithii	0	0	0	0	0	0	0	0	0	0	0	0	0	0	0	0	0	0	0	0	0	0	0	0	0	0	0	0	0	0	0	0	0	0	0	0	0	0	0	0	0
Bacillus_subtilis	0	0	0	0	0	0	0	0	0	0	0	0	0	0	0	0	0	0	0	0	0	0	0	0	0	0	0	0	0	0	0	0	0	0	0	0	0	0	0	0	0
Bacillus_toyonensis	0	0	0	0	0	0	0	0	0	0	0	0	0	0	0	0	0	0	0	0	0	0	0	0	0	0	0	0	0	0	0	0	0	0	0	0	0	0	0	0	0
Bacteriovorax_unclassified	0	0	0	0	0	0	0	0	0	0	0	0	0	0	0	0	0	0	0	0	0	0	0	0	0	0	0	0	0	0	0	0	0	0	0	0	0	0	0	0	0
Bacteroidales_bacterium_ph8	0.23071	0	0.14513	0.29401	0.06221	0	0.5793	0	0.74606	1.38317	1.26867	1.25411	0.53258	3.04727	0.01469	1.69725	0.3383	0	0	0.93168	0	0	0.04347	0.21006	0	0	0	0	0	0	0	0	0	0.45949	0.07255	0.92558	0	0	0.00276	0.151	1.51235
Bacteroides_barnesiae	0	0	0	0	0	0	0	0	0	0	0	0	0	0	0	0	0	0	0	0	0	0	0	0	0	0	0	0	0	0	0	6e-05	5e-05	0	0	0	8e-05	0	0	0	0
Bacteroides_caccae	0.21107	5e-05	0.55825	0.80313	0.53476	5.72176	1.0969	0.65416	1.41246	1.2558	0.03385	0	2.21032	2.48859	0	1.67669	1.13005	5.77941	1.03551	0.9449	0.00084	0.00036	0.07702	2.27511	3.93735	0.00259	0.13381	0.00094	2.20281	0.00057	0.00339	1.23437	0.45406	0.00082	1.16515	10.1897	2.78766	0.9381	2.9098	0.11247	4.52829
Bacteroides_cellulosilyticus	0.08941	0	0.03664	0	0.05416	0.00952	0	8.95449	0.57272	0.78245	0.71943	0.52274	0.36973	2.58768	0	0.00022	1.00985	0	0	0.16235	0.37471	0.16329	0.10635	0	0.27844	0.90299	1.33174	6.64363	0.42422	0	5.96188	0	0.00694	2.1464	0.34781	6.71209	0.23225	0.12004	0.00012	0.00151	0.21224
Bacteroides_clarus	0.02837	0	0.00185	0	0.01265	0.80249	0.00545	0	0.00046	0	0.01559	0	0.00162	0	0	0.06996	0	0.01212	0	0.06439	0	0	0	0.76208	0.00648	0	0.00562	0	0	0	0	0.00056	0	0.00323	0.01407	0.03794	0.00129	0	0.00156	0	7e-05
Bacteroides_coprocola	1.19285	0	0	0.00148	8.87485	32.8242	1.21648	0	0.00182	0.00018	0.00481	0	0	0	0.00483	0	0	18.2724	0.00054	5.84017	0	0.0171	0	0	0	0.00087	0	0	0.00072	8e-05	0	0.0055	10.8893	0	1.02457	0.00043	27.0617	0	0	0.35189	15.0418
Bacteroides_coprophilus	0.752	0	0	0	0	0.00044	0	0	0	0	0.00011	0	0	0	0	0	0	0	0	0	0	0	0	0	0	0	0	0	0	0.0017	0	0	0	0	3.21972	0	0	0	0	0	0
Bacteroides_dorei	0.03144	30.529	1.12643	2.07058	0.51326	3.74445	0.01655	3.12835	5.70488	5.24138	0.05887	5.01451	2.44489	3.02328	0.04409	5.28541	0.13065	1.27605	3.02989	1.44459	0.00088	0	0.02698	4.76413	20.3472	0.00523	3.88339	0.00078	9.64081	0.00245	0.00044	0.01023	2.61791	0.22277	0.21939	4.84318	0.00296	15.8637	2.09408	0.04608	0.45282
Bacteroides_eggerthii	0.00578	0.00141	0	0.01755	1.18629	0	0	0.00068	0.00016	0.17773	2.56282	0	0.00076	0	0	0.25007	0	0	0.01039	0.32975	0	0	0.01027	0.0021	0.00038	0.00032	0	0	0	0	0	0	0.00073	0	0.09115	10.5447	0.00023	0.00145	0.72196	0.03301	1.58682
Bacteroides_faecis	0.00158	0.00013	0.00053	0.01975	0.00725	0	0.16888	0.00143	0	0	0.00758	0.00046	0.006	0.5428	0.00381	0.00622	0.00051	0.0001	0	0	0.81932	0.01364	0.0012	9e-05	0	0.0069	0.00134	0.00358	0.00146	0.00542	0.00924	0.00023	0.01031	0.28013	0.01502	0.00428	0.00436	0.00016	1.85242	0.0082	0.00012
Bacteroides_finegoldii	0.1263	0	0.07105	0.07836	0.00296	0.07238	0.58559	0.02549	1.28782	1.07071	0.36624	0.0002	1.95422	0.07962	0.21382	0.00026	0.00089	0.00045	6e-05	0.25769	0.00462	0	0.03057	0.38653	1.57611	0.00138	0.00668	0.00587	0.00121	0	0.00149	0.00068	1.57028	0.00128	0.14261	1.59532	8.84831	6e-05	0.51672	0.01525	0.00014
Bacteroides_fluxus	0	0	0	0	5e-05	0	0	0	0	0	0	0	0.00066	0	0	0	0	0	0	0	0	0	0	0	0	0	0	0	0	0	0	0	0	0	0	0	0.00017	0	0	0	0
Bacteroides_fragilis	0.01322	3.33971	0.00043	0	0.22522	0.85661	0	6e-05	0	0.00729	0.00716	0.00156	0.63387	0.23143	0	0.49785	1.11422	0	0	0.00212	28.9759	0.34123	0	0	0	23.0245	1.91572	16.8788	2.16916	0.80172	0.00211	0.56647	0.01199	0.25878	0.0001	1.93725	0.21625	0	0.00366	0	0
Bacteroides_gallinarum	0	0	0	0	0	0	0	0	0	0	0	0	0	0	0	0.00059	0	0	0	0	0	0	0	0	0	0	0	0	0	0	0	0	0	6e-05	0	0.00016	0	0	0	0	0
Bacteroides_helcogenes	0	0	0	0	0	0	0	0	0	0	0	0	0	0	0	0	0	0	0	0	0	0	0	0	0	0	0	0	0	0	0	0	0	0	0	0	0	0	0	0	0
Bacteroides_intestinalis	0.00167	0	0.00661	0.00553	0.0058	0.0006	0.5256	0	1.18551	1.4993	0.34396	0.06115	0.24954	1.511	0.01385	0.00406	0.01282	0	0	0.03959	0.86744	0.02314	0.09057	0.04425	0.00011	0.00039	0.24236	4.10308	0.63792	0	10.1573	0.00216	0.00141	11.2365	0.12457	0.22672	0.06469	0.50578	0	0	0.01375
Bacteroides_massiliensis	0.00064	0.00113	2.05763	0.00345	0.06878	0.00564	0.00014	12.5601	7.79493	0.00097	0.38056	1.59278	0.00116	0	0.03603	0.00127	0.00206	0.00261	3.86281	0	0	0	0	4.39658	0.00204	0.00335	0.00069	0	0.00204	7e-05	0	0.00162	0.44929	0.00207	0.0469	0.00164	0.00733	1.3654	1.32769	1.04089	3.48679
Bacteroides_nordii	0.0009	0.47246	0.00289	0	0	0	0.00298	0.01658	0.02045	0.00062	0.01388	0.02714	0.01649	0.09053	0	0.0026	0.36398	0	0	0.03935	0	0	0	0.0199	0	0	0.08563	0.03993	0.00173	0.02544	0.02046	0	0.00463	0.00254	0.00703	0.00489	0	0.07826	0	0	0.01294
Bacteroides_oleiciplenus	0	0	0	0	0.0005	0	0	0	0.00256	0	0.00017	0.00028	0.00019	0.00056	0	0	0.00094	0	0	0.00065	0.00069	0	0	0	0	0	0.00015	1.17195	0.00796	0	0.00234	0	0	0.00029	0.0003	0.00016	0	0.0014	0	0	0.00011
Bacteroides_ovatus	0.11382	8.77488	0.15168	0.16085	0.16327	6.05374	0.78027	0.58436	2.41696	0.21088	0.1454	3.16299	1.13856	3.52578	0.18705	0.37648	0.29403	0.8402	0.49185	5.00084	0.74244	2.30349	0.05987	10.0125	9.09167	4.62092	0.4263	9.30144	2.54986	0.26921	9.75337	0.13333	1.30768	0.08353	0.06106	0.09226	0.80651	3.65567	0.10531	0.02462	0.60673
Bacteroides_pectinophilus	0	0	0	0	0	0	0	0	0	0	0	0	0	0	0	0	0	0	0	0.00033	0.00014	0	0	0	0	0	0	0	0	0	0	0	0	0	0.04368	0	0	0	0	0	0
Bacteroides_plebeius	3.52619	0.00083	0	1.84904	0	0	3.86023	0.00176	0.0009	0.00089	20.0506	0	5.40676	0.00078	0	0	0.00366	5e-05	0.00451	0.00242	0	0.0073	0.13159	21.3396	0.00044	0.0043	6e-05	0	0	0	0.00248	20.8868	7.90123	0.00069	0.54756	0.0006	9.19098	21.7178	0.00069	0.88334	2.86511
Bacteroides_pyogenes	0	0	0	0	0	0	0	0	0	0	0	0	0	0	0	0	0	0	0	0	0	0	0	0	0	0	0	0	0	0	0	0	0	0	0	0	0	0	0	0	0
Bacteroides_salanitronis	0	0	0	0	0	0.0005	0	0	0	0	0	0	0	0	0	0	0	0	0	0	0	0	0	0	0	0	0	0	0	0	0	0	0	0	0	0	0.00029	0	0	0	0
Bacteroides_salyersiae	0.06311	0	0.11544	0.01187	0.00467	0	0.02644	0.75853	0.59625	0.66426	0.31395	0	0.1449	1.22815	0.0136	0.30026	0	1.03269	0.26401	1.37113	0	0.0544	0.01963	0.42185	0	9.06291	0.9998	0.77061	1.68832	0	4.53442	0.04166	0.14655	0	0.43851	2.49974	0.35729	0	0.00767	0	0.15872
Bacteroides_sp_1_1_30	0	0	0	0	0	0	0	0	0	0	0	0	0	0	0	0.27201	0	0	0	0	0	0	0	0	0	0	0	0	0	0	0	0	0	0	0	0	0	0	0	0	0
Bacteroides_sp_1_1_6	0	0	0	0	0	0	0	0	0	0	0	0	0	0	0	0	0	0	0	0	0	0	0	0	0	0	0	0	0	0	0	0	0	0	0	0	0	0	0	0	0
Bacteroides_sp_2_1_22	0	0	0	0	0	0	0	0	0	0	0	0	0	0	0	0.39124	0	0.76933	0	0	0	0	0	0	7.16263	0	0	0	0	0	0	0	0	0	0	0	0	0	0	0	0
Bacteroides_sp_2_1_56FAA	0	0	0	0	0	0	0	0	0	0	0	0	0	0	0	0	0	0	0	0	0	0	0	0	0	0	0	0	0	0	0	0	0	0	0	0	0	0	0	0	0
Bacteroides_sp_3_1_19	0	0	0	0	0	0	0	0.31911	0	0	0	0	0	0	0	0	0	0	0	0	0	0	0	0	0	2.13737	0	0	0	0.13698	5.41113	0.64186	0	0	0	1.86921	1.60325	0	0.19146	0	0
Bacteroides_sp_3_2_5	0	0	0	0	0	0	0	0	0	0	0	0	0	0	0	0	0	0	0	0	0	0	0	0	0	0	0	0	0	0	0	0	0	0	0	0	0	0	0	0	0
Bacteroides_sp_4_3_47FAA	0	0	0	0	0	0	0	0	0	0	0.19956	0	0	0	0	0	0	0	0	0	0	0	0	0	0	0	0	0	0	0	0	0	0	0	0	0	0	0	0	0	0
Bacteroides_sp_9_1_42FAA	0	0	0	0	0	0	0	0	0	0	0	0	0	0	0	0	0	0	0	0	0	0	0	0	0	0	0	0	0	0	0	0	0	0	0	0	0	0	0	0	4.79548
Bacteroides_sp_D22	0	0	0	0	0	0	0	0	0	0	0	0	0	0	0	0	0	0	0	0	0	0	0	0	0	0	0	0	0	0	0	0	0	0	0	0	0	0	0	0	0
Bacteroides_sp_HPS0048	0	0	0	0	0	0	0	0	0	0	0	0	0	0	0	0	0	0	0	0	0	0	0	0	0	0	0	0	0	0	0	0	0	0	0	0	0	0	0	0	0
Bacteroides_stercoris	0.00077	0.00432	1.77455	0.01717	1.19563	0.00147	1.51514	4.44596	19.5442	4.91116	4.17166	0	9.37773	0	0.01858	18.6772	0.00585	12.9191	19.6492	0.00286	0.00011	0.01788	0.00362	0.01483	10.4145	0.00412	0.13517	0.00059	0.0027	0	0.00237	2.24096	1.08256	1.31838	0.0029	0.00126	2.82609	0	0.5987	0.70452	2.90663
Bacteroides_thetaiotaomicron	0.07981	13.7461	0.12491	0.72182	0.01055	0.75127	0.11916	0.905	1.41596	1.21868	0.29946	0.52161	0.76399	0.61433	0.17361	1.48273	0.33416	0.56752	0.10505	0.23034	0.10734	0.39778	0.06153	3.00454	0.27659	0.17052	1.27235	4.65298	0.41591	1.07171	10.7056	0.05599	0.85531	0.24977	0.26751	0.06242	0.87805	2.69976	0.03067	0.11613	0.59305
Bacteroides_uniformis	0.10399	5.83657	0.01689	0.08044	0.30473	0.38345	4.21244	2.46565	8.6221	2.51704	6.13741	0.9534	1.65104	4.63493	0.04657	5.01631	0.35083	0.21362	13.9699	5.7134	0.21279	1.03801	0.21262	7.0098	0.00149	0.00026	0.00814	20.7215	0.21764	0.30812	2.19202	0.05149	0.06274	1.5905	0.35931	0.8731	0.5364	0.42377	0.00188	0.0691	0.61961
Bacteroides_vulgatus	0.90878	1.2616	0.67971	3.4886	0.00632	9.39758	0.12971	5.02777	1.48079	1.35443	2.36088	0.00063	0.91715	1.24104	0.09705	0.66523	0.50182	4.308	0.39325	0.0064	0.00527	0.00778	0.14545	3.74381	0.05021	13.838	0.35903	0.00041	0.00152	2.16485	0.00591	5.88422	3.62645	0.18325	1.30833	0.27986	2.65278	0.00851	5.16088	0.11165	0.41873
Bacteroides_xylanisolvens	0	0.06393	0.18107	0.0585	0.00445	0	0.12617	0.14954	1.21549	0.09093	0.87424	0.23034	0.00255	0.38791	0.01886	0.32789	0.01196	0.04992	0.13402	0.19396	0.02331	0.5258	0.02919	0.05913	0.11668	0.00071	0.17161	0.00036	0.48293	0.00479	0.69054	0.03532	0.26564	0.27243	0.04478	0.1307	0.00064	0.33146	1.14181	0.03053	0.03226
Bacteroidetes_bacterium_oral_taxon_272	0	0	0	0	0	0	0	0	0	0	0	0	0	0	0	0	0	0	0	0	0	0	0	0	0	0	0	0	0	0	0	0	0	0	0	0	0	0	0	0	0
Barnesiella_intestinihominis	2.6437	0	0.64833	0.21042	0.00567	0	1.30361	1.06752	1.21609	1.26129	0.1693	1.41197	1.11389	4.75707	0.11062	1.35458	0	0	0	2.25061	0	0	0.08029	0	0	0	0	0	0	0	0	0	0	2.49371	0.02571	0.90674	0	0	0.02399	0	4.41933
Bartonella_bovis	0	0	0	0	0	0	0	0	0	0	0	0	0	0	0	0	0	0	0	0	0	0	0	0	0	0	0	0	0	0	0	0	0	0	0	0	0	0	0	0	0
Bartonella_unclassified	0	0	0	0.01008	0.00438	0	0	0	0	0	0.00484	0.00264	0	0	0	0	0.01356	0.00538	0	0.01118	0.00702	0	0	0	0.00803	0.00432	0	0	0.00292	0	0	0.00291	0	0	0.00293	0.00499	0	0	0	0	0
Bifidobacterium_adolescentis	0	2.34386	0.41957	0.39658	0.00136	0	2.06286	0.0818	0.47875	0	0	0.30839	0	0.00223	4.47295	8e-05	0	0	0.00186	0.22801	3.78948	0	4.21181	0	0.00019	0.00269	0	1.74381	0	0.13976	0.02267	0.88645	1.17578	0	0.93798	0	0	0.35357	0.00127	0	0
Bifidobacterium_angulatum	0	0	0	0	0	0	0	0	0	0	0	0	0	0	0	0	0	0	0	0	0	0	0	0	0	0	0	0	0	0	0	0	0	0	0	0	0	0	0	0	0
Bifidobacterium_animalis	0	0	0	0	0	0	0	0	0	0	0	0	0	0	0	0	0	0	0	0.01076	0	0.02413	0	0	0	0	0	0	0	0	0	0	0	0.0671	0	0	0	0	0	0	0
Bifidobacterium_bifidum	0	0.24821	0.00374	0	0.01453	0	0.05859	0	0.17689	0	0	0	0	0	0	0	0	0	0	0.89704	0	0	0	0	0	0	0	0	0	0.0702	0	0	0	0	0	0	0	0	0	0.37571	0
Bifidobacterium_breve	0	0	0	0	0	0	0	0	0	0	0	0	0	0	0	0	0	0	0	0	0	0	0	0	0	0	0	0	6e-05	0.12639	0	0	0	0	0	0	0	0	0	0	0
Bifidobacterium_catenulatum	0	0	0	0	0	0	0.00046	0	0.00052	0	0.00251	0.00067	0	0	0	0	0	0	0.00055	0.00081	0	0	0.00132	0	0	0.00092	0	0	0	0	0	0	0.016	0	0	0	0	0.00015	0	0	0
Bifidobacterium_dentium	0	0	0	0	0	0	0	0	0	0	0	0	0	0	0	8e-05	0.00512	0	0	0	0	0	0	0	0	0.01541	0.00625	0	0	0	0	0.00028	6e-05	0	0	0	0	0	0	0.00049	0
Bifidobacterium_longum	0	0.13648	0.42471	0.00675	0.81048	0	0.36662	0.01209	0.25701	0.01351	0.03651	0.25174	0.10881	0.55295	0.69667	0.56228	0.35947	0.52643	1.45712	0.11806	5.73849	1.64858	0	0.23595	0	1.16411	2.15356	0	5.70227	0.61358	0.02455	0.28525	0.58797	0.98807	0	0.02311	0	1.55951	1.01065	0.104	0.19042
Bifidobacterium_pseudocatenulatum	0	0	0.15798	0.00957	0	0	0.01721	0.00414	0.60672	0	0.24034	0.02643	0.49912	2.79792	0	0.71818	0	0	3.16496	1.09073	0	0	0.19567	0.83342	0.03879	1.64091	0.0028	0	0	0.17722	0	0.13131	0.37921	0	0	0	0	0.20405	4.37836	0.07313	0
Bifidobacterium_pseudolongum	0	0	0	0	0	0	0	0	0	0	0	0	0	0	0	0	0	0	0	0	0	0	0	0	0	0	0	0	0	0	0	0	0	0	0	0	0	0	0	0	0
Bifidobacterium_thermophilum	0	0	0	0	0	0	0	0	0	0	0	0	0	0	0	0	0	0	0	0	0	0	0	0	0	0	0	0	0	0	0	0	0	0	0	0	0	0	0	0	0
Bilophila_sp_4_1_30	0	0	0	0	0	0	0	0	0	0	0	0	0	0	0	0	0	0	0	0	0	0	0	0	0	0	0	0	0	0	0	0	0	0	0.60995	0	0	0	0	0	0
Bilophila_unclassified	0	0	0.19678	0.10296	0.28051	0.4166	0.35561	0.26345	0.2567	0.31151	0.33503	0.28161	1.02875	0.74936	0.01271	1.48441	0.21839	0.56232	0.20047	0.74213	0.95904	0.33011	0.21058	0.32205	0.50893	3.57368	1.22748	0.51684	1.27925	0	0.17132	0.06767	0.21626	0.69593	0.14389	0.09432	0.65413	0	0.2182	0.10596	0.974
Bilophila_wadsworthia	0	0	0.01039	0.02701	0.02528	0.03996	0.03419	0.02432	0.00412	0.05386	0.05588	0.03567	0.12638	0.0567	0	0.07376	0.00271	0.12859	0.02175	0.08017	0.35337	0.01522	0.01071	0.0658	0.08046	0.70611	0.13437	0.0285	0.08585	0	0.00316	0.00643	0.01429	0.04657	0.00024	0.01043	0.05399	0	0.01676	0.00814	0.18398
Blattabacterium_punctulatus	0	0	0	0	0	0	0	0	0	0	0	0	0	0	0	0	0.00084	0	0	0	0	0	0	0	0	0	0	0	0	0	0	0	0	0	0	0	0	0	0	0	0
Blattabacterium_unclassified	0	0	0	0	0	0	0	0	0	0	0	0	0	0	0	0	0	0	0	0	0	0	0	0	0	0	0	0	0	0	0	0	0	0	0	0	0	0	0	0	0
Blautia_hansenii	0	0	0	0	0	0	0	0	0	0	0	0	0	0	0	0	0	0	0	0	0	0	0	0	0	0	0	0	0	0	0	0	0	0	0	0	0	0	0	0	0
Blautia_hydrogenotrophica	0	0	0	0	0	0	0	0	0	0	0	0	0	0	0	0	0	0	0	0	0	0	0	0	0	0	0	0	0	0	0	0	0	0	0	0	0.00126	0	0	0	0
Blautia_producta	0	0	0	0	0	0.00367	0	0	0.00061	0	0	0.00364	0	0	0	0	0.02246	0	0	0	0	0	0	0	0.00352	0.02291	0.00018	0.00402	0.00648	0	0	0	0	0.00065	0	0	0	0.01085	0	0.00035	0.00025
Bordetella_unclassified	0	0	0	0	0	0	0	0	0	0	0	0	0	0	0	0	0	0	0	0	0	0	0	0	0	0	0	0	0	0	0	0	0	0	0	0	0	0	0	0	0
Borrelia_afzelii	0	0	0	0	0	0	0	0	0	0	0	0	0	0	0	0	0	0	0	0	0	0	0	0	0	0	0	0	0	0	0	0	0	0	0	0	0	0	0	0	0
Borrelia_bavariensis	0	0	0	0	0	0	0.00417	0	0	0	0	0	0	0	0	0	0	0	0	0	0	0	0	0	0	0	0	0	0	0	0	0	0.00152	0.00175	0	0	0	0	0	0	0
Borrelia_bissettii	0	0	0	0	0	0	0	0	0	0	0	0	0	0	0	0	0	0	0	0	0	0	0	0	0	0	0	0	0	0	0	0	0	0	0	0	0	0	0	0	0
Borrelia_burgdorferi	0	0	0	0	0	0	0	0	0	0	0	0	0	0	0	0	0.00113	0	0	0	0	0	0	0	0	0	0	0	0	0	0	0	0	0	0	0	0	0	0	0	0
Borrelia_crocidurae	0	0	0	0	0	0	0	0	0	0	0	0	0	0	0	0	0.00754	0	0	0	0	0	0	0	0	0	0	0	0	0	0	0	0	0	0	0	0	0	0	0	0
Borrelia_duttonii	0.0016	0	0	0	0	0	0	0	0	0	0	0.0012	0	0	0.00634	0	0	0	0	0	0	0	0	0	0	0	0	0	0	0	0	0	0	0	0	0	0	0	0	0	0
Borrelia_miyamotoi	0	0	0	0	0	0	0	0	0	0	0	0	0	0	0	0	0	0	0	0	0	0	0	0	0	0	0	0	0	0	0	0	0	0	0	0	0	0	0	0	0
Borrelia_recurrentis	0	0	0	0	0	0	0	0	0	0	0	0	0	0	0	0	0.01312	0	0.00186	0.00275	0	0	0	0	0.00099	0	0	0	0	0	0	0	0	0	0	0	0	0	0	0	0
Borrelia_turicatae	0	0	0	0	0	0	0	0	0	0	0	0	0	0	0	0	0	0	0	0	0	0	0	0	0	0	0	0	0	0	0	0	0	0	0	0	0	0	0	0	0
Brachybacterium_paraconglomeratum	0	0	0	0	0	0	0	0	0	0	0	0	0	0	0	0	0	0	0	0	0	0	0	0	0	0	0	0	0	0	0	0	0	0	0	0	0	0	0	0	0
Brachybacterium_unclassified	0	0	0	0	0	0	0	0	0	0	0	0	0	0	0	0	0	0	0	0	0	0	0	0	0	0	0	0	0	0	0	0	0	0	0	0	0	0	0	0	0
Brachyspira_hampsonii	0	0	0	0	0	0	0	0	0	0	0	0	0	0	0	0	0	0	0	0	0	0	0	0	0	0	0	0	0	0	0	0	0	0	0	0	0	0	0	0	0
Brachyspira_hyodysenteriae	0	0	0	0	0	0	0	0	0	0	0	0	0	0	0	0	0	0	0	0	0	0	0	0	0	0	0	0	0	0	0	0	0	0	0	0	0	0	0	0	0
Brachyspira_innocens	0	0	0	0	0	0	0	0	0	0	0	0	0	0	0	0	0.00031	0	0	0	0	0	0	0	0	0	0	0	0	0	0	0	0	0	0	0	0	0	0	0	0
Brachyspira_murdochii	0	0	0	0	0	0	0	0	0	0	0	0	0	0	0	0	0.00048	0	0	0	0	0	0	0	0	0	0	0	0	0	0	0	0	0	0	0	0	0	0	0	0
Brachyspira_pilosicoli	0	0	0	0	0	0	0	0	0	0	0	0	0	0	0	0	0	0	0	0	0	0	0	0	0	0	0	0	0	0	0	0	0	0	0	0	0	0	0	0	0
Brachyspira_unclassified	0	0	0	0	0	0	0	0	0	0	0	0	0	0	0	0	0	0	0	0	0	0	0	0	0	0	0	0	0	0	0	0	6e-05	0	6e-05	0	0	0	0	0	0
Brevibacterium_unclassified	0	0	0	0	0	0	0	0	0	0	0	0	0	0	0	0	0.00781	0	0	0	0.00606	0	0.00434	0	0	0	0	0	0	0	0.00404	0	0	0	0	0	0	0	0	0	0
Brevundimonas_diminuta	0	0	0	0	0	0	0	0	0	0	0	0	0	0	0	0	0	0	0	0	0	0	0	0	0	0	0	0	0	0	0	0	0	0	0	0	0	0	0	0	0
Brevundimonas_unclassified	0	0	0	0	0.00186	0	0	0	0	0	0	0	0	0	0	0	0	0	0	0	0	0	0	0	0	0	0	0	0	0	0	0	0	0	0	0	0	0	0	0	0
Brucella_microti	0	0	0	0	0	0	0	0	0	0	0	0	0	0	0	0	0	0	0	0	0	0	0	0	0	0	0	0	0	0	0	0	0	0.00167	0	0	0	0	0	0	0
Brucella_pinnipedialis	0	0	0	0	0	0	0	0	0	0	0	0	0	0	0	0	0	0	0	0	0	0	0	0	0	0	0	0	0	0	0	0	0	0	0	0	0	0	0	0	0
Buchnera_aphidicola	0	0	0	0	0	0	0	0	0	0	0	0	0	0	0	0	0	0	0	0.00159	0	0.00227	0.00145	0	0	0	0	0	0	0	0	0	0	0	0	0	0	0	0	0	0
Bulleidia_extructa	0	0	0	0	0	0	0	0	0	0	0	0	0	0	0	0	0	0	0	0	0	0	0	0	0	0	0	0	0	0	0	0	0	0	0	0	0	0	0	0	0
Burkholderia_unclassified	0	0	0	0	0	0	0.00695	0	0	0	0	0	0	0	0	0	0	0	0	0	0	0	0	0	0	0	0	0	0	0	0	0	0	0	0	0	0	0	0	0	0
Burkholderiales_bacterium_1_1_47	0.47317	0.21732	0.08821	0.00038	0.00851	0.83455	0.00644	0.68236	0.161	0.19154	0.04455	0.02242	0.39714	0.70491	0.03105	0.18	0.02791	0.5965	0.68129	0.06565	0.50007	0.93501	0.00101	0.00787	0	0	0.2022	0.5578	0.20072	0.15081	0.0723	0.04898	0	0.01812	0.09309	0.06524	0	0.81557	0.05676	0	0.18296
Butyricicoccus_pullicaecorum	0	0	0	0	0	0	0	0	0	0	0	0	0	0	0	0	0	0	0	0	0	0	0	0	0	0	0	0	0	0	0	0	0	0	0	0	0	0	0	0	0.00032
Butyricimonas_synergistica	0.01017	0	0	0.00473	0	0	0	0.00416	0.0009	0.0017	0.0011	0.00159	0.0074	0.00296	0	0	7e-05	0	0	0.0084	0	0	0.03888	0.02069	0	0.00145	0.00136	0.00884	0.01126	0	0.01077	0	0	5e-05	0.00347	0.00099	0.00263	0	0	0	0.00497
Butyrivibrio_crossotus	0	0	0	0	0	0	0	0	0	0	0	0	0	0	0	0	0	0	0	0	0	0	2.25672	0	0	0	0	0	0	0	0	0	0	0	27.356	0	0	0	0	0	0
Butyrivibrio_unclassified	0	0.00496	0.00401	0	0.00859	0.0142	0.03847	0	0	0.01141	0.00341	0.00186	0.02708	0.02427	0	0.00936	0.03183	0.00947	0.03507	0.06228	0.01483	0.01613	0	0.00849	0.00424	0.00322	0.013	0.01314	0.00617	0	0.02606	0.00381	0.01945	0.01432	0	0.00703	0.01088	0.0134	0.02208	0.01448	0.00614
Caminibacter_mediatlanticus	0	0	0	0	0	0	0	0	0	0	0	0	0	0	0	0	0	0	0	0	0	0	0	0	0	0	0	0	0	0	0	0	0	0	0	0	0	0	0	0	0
Campylobacter_coli	0	0	0	0	0	0	0	0	0	0	0	0	0	0	0	0	0	0	0	0	0	0	0	0	0	0	0	0	0	0	0	0	0	0	0	0	0	0	0	0	0
Campylobacter_concisus	0	0.00221	0	0	0	0	0	0	0	0	0	0	0	0	0	0	0	0	0	0	0	0	0	0	0	0	0	0	0	0	0	0	0	0	0	0	0	0	0	0.0004	0
Campylobacter_curvus	0	0	0	0	0	0	0	0	0	0	0	0	0	0	0	0	0	0	0	0	0	0	0	0	0	0	0	0	0	0	0	0	0	0	0	0	0	0	0	0	0
Campylobacter_gracilis	0	0	0	0	0	0	0	0	0	0	0.00028	0	0	0	0	0	0	0	0	0	0	0	0	0	0	0	0	0	0	0	0	0	0	0	0	0	0	0	0	0.00031	0
Campylobacter_hominis	0	0	0	0.0019	0.00037	0	0	0	0	0	0	0	0	0.00031	0	0	0	0	0	0	0	0	0	0.00022	0	0	0	0	0	0	0	0	0	0	0	0	0	0	0	0	0.00824
Campylobacter_jejuni	0	0	0	0	0	0	0	0	0	0	0	0	0	0	0	0	0	0	0	0	0	0	0	0	0	0	0	0	0	0	0	0	0	0	0	0	0	0	0	0	0
Campylobacter_showae	0	0	0	0	0	0	0	0	0	0	0	0	0	0	0	0	0	0	0	0	0	0	0	0	0	0	0	0	0	0	0	0	0	0	0	0	0	0	0	0	0
Campylobacter_upsaliensis	0	0	0	0	0	0	0	0	0	0	0	0	0	0	0	0	0	0	0	0	0	0	0	0	0	0	0	0	0	0	0	0	0	0	0	0	0	0	0	0	0
Campylobacter_ureolyticus	0	0	0	0	0	0	0	0	0	0	0	0	0	0	0	0	0	0	0	0	0	0	0	0	0	0	0	0	0	0	0	0	0.00022	0	0	0.00068	0	0	0	0	0
candidate_division_TM7_single_cell_isolate_TM7b	0	0	0	0	0.00416	0	0	0	0	0	0	0	0	0	0	0	0	0	0	0	0.00563	0	0	0	0	0.00061	0	0	0	0	0	0	0.00362	0	0	0	0	0	0.00154	0.0012	0
candidate_division_TM7_single_cell_isolate_TM7c	0	0.00466	0	0	0.00634	0	0.00018	0	0	0	0	0	0.00116	0	0	0	0.00023	0	0.00166	0.00473	0.01212	0	0	0	0	0.00443	0	0	0	0	0	0.00089	0.0068	0.0008	0	0	0	0	0.00419	0.0073	0
Candidatus_Blochmannia_vafer	0	0	0	0	0	0	0	0	0	0	0	0	0	0	0	0	0	0	0	0	0	0	0	0	0	0	0	0	0	0	0	0	0	0	0	0	0	0	0	0	0
Candidatus_Liberibacter_unclassified	0	0	0	0	0	0	0	0	0	0	0	0	0	0	0	0	0.00081	0	0	0.00101	0	0	0	0	0	0.00078	0	0	0	0	0	0	0	0	0	0	0	0	0	0	0
Candidatus_Moranella_endobia	0	0	0	0	0	0	0	0	0	0	0	0	0	0	0	0	0	0	0	0	0	0	0	0	0	0	0	0	0	0	0	0	0	0	0	0	0	0	0	0	0
Candidatus_Pelagibacter_ubique	0	0	0	0	0	0	0	0	0	0	0	0	0	0	0	0	0	0	0	0	0	0	0	0	0	0	0	0	0	0	0	0	0	0	0	0	0	0	0	0	0
Candidatus_Phytoplasma_australiense	0	0	0	0	0	0	0	0	0	0	0	0	0	0	0	0	0	0	0	0	0	0	0	0	0	0	0	0	0	0	0	0	0	0	0	0	0	0	0	0	0
Candidatus_Phytoplasma_mali	0	0	0	0	0	0	0	0	0	0	0	0	0	0	0	0	0.00131	0	0	0	0	0	0	0	0	0	0	0	0	0	0	0	0	0.00033	0	0	0	0	0	0	0
Candidatus_Phytoplasma_unclassified	0	0	0	0	0	0	0	0	0	0	0	0	0	0	0	0	0	0	0	0	0	0	0	0	0	0.00652	0	0	0.00282	0	0	0.00154	0	0.00173	0	0	0	0	0	0	0
Candidatus_Portiera_aleyrodidarum	0	0	0	0	0	0	0	0	0	0	0	0	0	0	0	0	0.00073	0	0	0	0	0	0	0	0	0	0	0	0	0	0	0	0	0	0	0	0	0	0	0	0
Candidatus_Sulcia_muelleri	0	0	0	0.00026	0	0	0	0	0	0	0	0.00031	0.0008	0	0	0	0.0048	0.00013	0	0.00149	0.00052	0	0	0	0	0.00011	0.0003	0	0.00055	0.00101	0	0.00014	0.00012	0.00171	0.00057	0	0.00066	0	0	0	0
Candidatus_Uzinura_diaspidicola	0	0	0	0	0	0	0	0	0	0	0	0	0	0	0	0	0	0	0	0	0	0	0	0	0	0	0	0	0	0	0	0	0	0	0	0	0	0	0	0	0
Candidatus_Zinderia_insecticola	0.00024	0.00024	0.00114	0.00244	0.0016	0.0026	0	0.00172	0.00122	0.00141	0.00136	0.00128	0.00218	0.00075	0	0.00046	0.01592	0.00129	0.00152	0.00898	0.00495	0.00112	0.00633	0	0.00022	0.00119	0.00182	0.00079	0.00314	0.00466	0.00109	0.00158	0.00203	0.00587	0.00439	0.00108	0.00182	0	0	0	0
Capnocytophaga_unclassified	0.00177	0	0	0	0	0	0	0	0	0	0	0	0	0	0	0	0	0	0	0	0	0	0	0	0	0	0	0	0	0	0	0	0	0	0	0	0	0	0	0	0
Cardiobacterium_hominis	0	0	0	0	0	0	0	0	0	0	0	0	0	0	0	0	0	0	0	0	0	0	0	0	0	0	0	0	0	0	0	0	0	0	0	0	0	0	0	0	0
Cardiobacterium_valvarum	0	0	0	0	0	0	0	0	0	0	0	0	0	0	0	0	0	0	0	0	0	0	0	0	0	0	0	0	0	0	0	0	0	0	0	0	0	0	0	0	0
Carnobacterium_maltaromaticum	0	0	0	0	0	0	0	0	0	0	0	0	0	0	0	0	0	0	0	0	0	0	0	0	0	0	0	0	0	0	0	0	0	0	0	0	0	0	0	0	0
Catenibacterium_mitsuokai	0	0	0	1.07973	0	0	0	0	0	0	0.12767	0	0	0	0	0	0	0	0	0	0	0	1.05477	0	0	0	0	0	0	0	0	0	0	0	0	0	0	0	0	0	0
Caulobacter_unclassified	0	0	0	0	0	0	0	0	0	0.00117	0	0.00067	0	0	0	0	0	0	0	0	0	0	0	0	0	0	0	0	0	0	0	0	0	0	0	0.00072	0	0	0	0	0
Caulobacter_vibrioides	0	0	0	0	0	0	0	0	0	0	0	0	0	0	0	0	0	0	0	0	0	0	0	0	0	0	0	0	0	0	0	0	0	0	0	0	0	0	0	0	0
Cellulophaga_unclassified	0	0	0	0	0.00121	0.01114	0.00763	0	0.00391	0	0.00267	0.00437	0	0	0	0	0.0025	0	0	0	0.00388	0.00454	0	0	0.00111	0	0.0017	0.00558	0.00806	0.00196	0.00258	0	0.00555	0.00161	0	0.00138	0.01707	0.00226	0.00209	0	0.00173
Cellulosilyticum_lentocellum	0	0	0	0	0	0	0	0	0	0	0	0	0	0	0	0	0	0	0	0	0	0	0	0	0	0	0	0	0	0	0	0	0	0	0	0	0	0	0	0	0
Cellvibrio_unclassified	0	0	0	0	0	0	0	0	0	0	0	0	0	0	0	0	0	0	0	0	0	0	0	0	0	0	0	0	0	0	0	0	0	0	0	0	0	0	0	0	0
Centipeda_periodontii	0	0.00029	0	0	0	0	0	0	0	0	0	0	0	0	0	0	0	0	0	0	0	0	0	0	0	0	0	0	0	0	0	0	0	0	0	0	0	0	0	0	0
Cetobacterium_somerae	0	0	0	0	0	0	0	0	0	0	0	0	0	0	0	0	0	0	0	0	0	0	0	0	0	0	0	0	0	0	0	0	0	0	0	0	0	0	0	0	0
Chlamydia_trachomatis	0	0	0	0	0	0	0	0	0	0	0	0	0	0	0	0	0	0	0	0	0	0	0	0	0	0	0	0	0	0	0	0	0	0	0	0	0	0	0	0	0
Chlamydophila_unclassified	0	0.00079	0	0	0.00049	0	0	0	0.00079	0	0	0.00059	0	0	0	0	0	0	0	0.00126	0	0	0.00113	0	0.00045	0	0.00069	0.00076	0	0	0	0	0.00169	0.00065	0	0	0.00087	0	0	0	0
Chlorobium_phaeobacteroides	0	0.00098	0	0	0	0.00376	0	0.00202	0	0.01585	0.01082	0	0.00526	0.00173	0	0.00464	0	0	0	0.00156	0	0	0	0.00128	0	0	0.00086	0.00188	0	0	0	0	0.0007	0.00081	0.0082	0.00209	0	0	0	0	0.0035
Chromobacterium_unclassified	0	0	0	0	0	0	0	0	0	0	0	0	0	0	0	0	0	0	0	0	0	0	0	0	0	0	0	0.00366	0	0	0	0	0	0	0	0	0.0042	0	0	0	0
Chrysanthemum_chlorotic_mottle_viroid	0	0	0	0	0	0	0	0	0	0	0	0	0	0	0	0	0	0	0	0	0	0	0	0	0	0	0	0	0	0	0	0	0	0	0	0	0	0	0	0	0
Chrysanthemum_stunt_viroid	0	0	0	0	0	0	0	0	0	0	0	0	0	0	0	0	0	0	0	0	0	0	0	0	0	0	0	0	0	0	0	0	0	0	0	0	0	0	0	0	0
Chryseobacterium_taeanense	0	0	0	0	0	0	0	0	0	0	0	0	0	0	0	0	0	0	0	0	0	0	0	0	0	0	0	0	0	0	0	0	0	0	0	0	0	0	0	0	0
Chryseobacterium_unclassified	0	0	0	0	0	0	0	0	0	0	0	0	0	0	0	0	0	0	0	0	0	0	0	0	0	0	0	0	0	0	0	0	0	0	0	0	0	0	0	0	0
Citrobacter_freundii	0	0.01163	0	0	0.00114	0	0.01148	0	0	0.45829	0	0	0	0.00144	0.39482	0	0.0161	0	0	0.00233	0	0	0	0.00144	0	9e-05	0.56199	0	0	8e-05	0	0.00879	0	0	0	0	0.00142	0.00919	0	0	0
Citrobacter_koseri	0	0	0	0	0	0	0	0	0	0	0	0	0	0	0	0	0	0	0	0	0	0	0	0	0	0	0	0	0	0	0	0	0	0	0	0	0	0	0	0	0
Citrobacter_unclassified	0	0.01561	0	0	0.00194	0	0.0051	0	0.00181	0.05287	0	0	0	0.00151	0.1466	0	0.01386	0	0	0.00296	0	0	0	0.0008	0	0.00144	0.10561	0	0	0.00023	0	0.00375	0	0	0	0	0.00194	0.00459	0	0	0
Citrobacter_youngae	0	0	0	0	0	0	0	0	0	0	0	0	0	0	0	0	0	0	0	0	0	0	0	0	0	0	0	0	0	0	0	0	0	0	0	0	0	0	0	0	0
Clavibacter_michiganensis	0	0	0	0	0	0	0	0	0	0	0	0	0	0	0	0	0	0	0	0	0	0	0	0	0	0	0	0	0	0	0	0	0	0	0	0	0	0	0	0	0
Clostridiaceae_bacterium_JC118	0.00228	0	0	0.05388	0	0	0	0	0	0.00389	0	0	0.00067	0	0	0.00147	0	0	0	0	0	0	0	0	0	0	0	0	0.23128	0	0	0	0	0	0	0.0324	0	0	0.00036	0	0
Clostridiales_bacterium_1_7_47FAA	0.01234	0.00594	0	0	0.00897	0	0.00233	0.003	0.00448	0.02561	0	0.00861	0.0027	0.00805	0	0.00264	0.03049	0.00261	0.00866	0.00168	0.03388	0	0	0.03862	0.00123	0.04889	0.05843	0.188	0.12707	0	0.02242	0	0.00065	0.06217	0.00323	0.00458	0.00141	8e-05	0.0082	0	0.02571
Clostridiales_bacterium_BV3C26	0	0	0	0	0	0	0	0	0	0	0	0	0	0	0	0	0	0	0	0	0	0	0	0	0	0	0	0	0	0	0	0	0	0	0	0	0	0	0	0	0
Clostridiales_genomosp_BVAB3	0	0	0	0	0	0	0	0	0	0	0	0	0	0	0	0	0	0	0	0	0	0	0	0	0	0	0	0	0	0	0	0	0	0	0	0	0	0	0	0	0
Clostridium_asparagiforme	0.00033	0	0	0.03678	0.00171	0	0.01484	0.04969	0.05922	0.03971	0	0	0.01238	0.09809	0	0.00666	0.07207	0	0	0.01972	0	0	0	0.03233	0	0	0.07844	0	0.12643	0	0	0	0.01163	0.83944	0.00772	0.04415	0	0.42512	0.00038	0.00526	0.14806
Clostridium_bartlettii	0.002	0.06714	0.01025	0.00128	0.00232	0.04159	0.01817	0.00513	0.00189	0.16787	0	0.12289	0.00609	0.06392	0.01915	0	0.0781	0.00969	0.00101	0.13852	0.81003	0.01162	0.37868	0.00524	0.00054	0.0021	0.18004	0.14412	0.17239	0.00254	0.00177	0.12085	0.07108	0.00036	0.07346	0	0.04344	0.24184	0.26129	1.36374	0.02226
Clostridium_bifermentans	0	0	0	0	0	0	0	0	0	0	0	0	0	0	0	0	0.00012	0	0	0	0	0	0	0	0	0	0	0	0	0	0	0	0	0	0	0	0	0	0	0	0
Clostridium_bolteae	0.00557	0.05363	0.0007	0.04921	0.03746	0.22236	0.04678	0.01681	0.02993	0.03351	0.0027	0.1009	0.04726	0.03068	0	0.00695	0.20044	0.35159	0.01969	0.0042	0.67058	0.00763	0	0.08008	0.01999	0.00012	0.11718	2.55856	0.94518	0	0.09268	0.03128	0.03404	0.31211	0.00106	0.04591	0.03338	0.31375	0	0.00578	0.17271
Clostridium_butyricum	0	0	0	0	0	0	0	0	0	0	0	0	0	0	0	0	0	0	0	0	3.68543	0	0	0	0	0	0	0	0	0	0	0	0	0	0	0	0	0	0	0	0
Clostridium_celatum	0	0	0	0	0	0	0.00055	0	0	0	0	0	0	0	0	0	0.00186	0	0	0	0	0	0	0	0	0	8e-05	0	0	0	0	0	0	0	0	0	0	0	0.00084	0.00322	0
Clostridium_citroniae	0.00498	0	0.00093	0.00762	0.00595	0	0.02436	0.01539	0.0084	0.02579	0	0.0224	0.01803	0.03373	0	0.00969	0.10339	0.0178	0	0.01833	0	0	0.00224	0.0633	0.03484	0.05671	0.04766	0.26058	0.18396	0	0.04517	0.00021	0.06015	0.05566	0.00114	0.00947	0.03321	0	0.00669	0.00469	0.0486
Clostridium_clostridioforme	0	0	0	0	0	0.09965	0	0	0.07946	0.00164	0	0.00018	0	0.00029	0	0	0.00089	0.00399	0	0	0.95591	0	0	0.00216	0	0.52942	0.01087	0.69933	0.00807	0	0.03068	0	0	0.10698	0	0	0	0.00055	0	0	0
Clostridium_difficile	0	0	0	0	0	0	0	0	0	0	0	0	0	0	0	0	0.00043	0	0	0	0	0	0	0	0	0	0	0	0	0	0	0	0	0	0	0	0	0	0	0	0
Clostridium_glycolicum	0	0	0	0	0	0	0	0	0	0	0	0	0	0	0	0	0.0004	0	0	0	0	0	0	0	0	0	0	0	0	0	0	0	0	0	0	0	0	0	0.00219	0	0
Clostridium_hathewayi	0.00194	0	0	0.00673	0.00056	0.00083	0.00355	0.00527	0.00275	0.02005	0	0.13673	0.00086	0.01376	0	0.00141	0.13973	0	0.00067	0.00197	0.03476	0.00273	0	0.02731	0.00016	0.11546	0.03235	0.22296	0.38791	0	0.0389	0.00022	0.00835	0.2546	0.0044	0.04413	0.00688	0.00339	0.00575	0.00066	0.06651
Clostridium_hiranonis	0	0	0	0	0	0	0	0	0	0	0	0	0	0	0	0	0	0	0	0	0	0	0	0	0	0	0	0	0	0	0	0	0	0	0	0	0	0	0	0	0
Clostridium_hylemonae	0	0	0	0	0	0	0	0	0	0	0	0	0	0	0	0	0	0	0	0	0	0	0	0	0	0	0	0	0	0	0	0	0	0	0	0	0	0	0	0	0
Clostridium_innocuum	0	0	0	0.00431	0	0	0.00486	0	0	0	0	0.0016	0	0.00274	0	0.00052	0.00552	0	0	0	0	0	0	0	0	0.0002	0	0.00252	0.00108	0	0	0	0	0	0	0	0.00311	0.00474	0.002	0	0.00541
Clostridium_leptum	0	0	0	0.00125	0.00409	0	0	0.03939	0.0007	1.30614	0.00331	0.0876	0.06626	0.02766	0	0.01218	0.39475	0	0	0.01278	0	0.0183	0	0.00578	0	0	0.0368	0.06676	0.03942	0	0.01892	0	0.01816	0.15617	0.00314	0.35334	0	0	0.00152	0.00529	0.00945
Clostridium_methylpentosum	0	0	0	0	0	0	0	0	0	0	0	0.00437	0	0.00167	0	0	0	0	0	0	0	0	0	0	0	0	0	0	0.01705	0	0	0	0	0.00095	0	0.00203	0	0	0	0	0
Clostridium_nexile	0	0	0.00045	3.9028	0	0	0	0	0.14745	0	0	0	0.00651	7e-05	0	0	0.00011	0.00253	0	0.00014	1.45299	0	0	0.03588	0	0.47791	0.00044	0.43557	0	0	0	0	0	0.44856	0	0	0	0	1.24236	0.00271	0
Clostridium_pasteurianum	0	0	0	0	0	0	0	0	0	0	0	0	0	0	0	0	0	0	0	0	0	0	0	0	0	0	0	0	0	0	0	0	0	0	0	0	0	0	0	0	0
Clostridium_perfringens	0	0	0	0	0	0	0	0	0	0	0	0	0	0	0	0	0.00614	0.00114	0	0	0.00128	0	0	0	0	0	0	0	0	0	0	0	0	0	0	0	0	0	0	0.41891	0
Clostridium_ramosum	0	0	0	0	0	0.0719	0	0	0	0	0	0.00402	0	0.00569	0	0	0	0	0	0	0	0	0	0.0204	0.02312	0.00081	0.00418	0.02148	0.07348	0	0	0	0	0.00283	0	0.00274	0	0.00906	0.0025	0.01221	0
Clostridium_saccharolyticum	0	0	0	0	0	0	0	0	0	0	0	0	0	0	0	0	0	0	0	0	0	0	0	0	0	0	0	0	0	0	0	0	0	0	0	0	0	0	0	0	0
Clostridium_sartagoforme	0	0	0	0	0	0	0	0	0	0	0	0	0	0	0	0	0	0	0	0	0	0	0	0	0	0	0	0	0	0	0	0	0	0	0	0	0	0	0	0	0
Clostridium_scindens	0	0.00239	0	0	0	0	0	0	0	0	0.00123	0	0	0	0	0	0.00108	0	0	0	0	0	0	0	0	0	0.00125	0	7e-05	0	0.00691	0	0	0.00273	0.00027	0.00046	0	0	0	0	0
Clostridium_sordellii	0	0	0	0	0	0	0	0	0	0	0	0	0	0	0	0	0	0	0	0	0	0	0	0	0	0	0	0	0	0	0	0	0	0	0	0	0	0	0	0	0
Clostridium_sp_7_2_43FAA	0	0	0	0	0	0	0	0	0	0	0	0	0	0	0	0	0	0	0	0	0	0	0	0	0	0	0	0	0	0	0	0	0	0	0	0	0	0	0	0	0
Clostridium_sp_ATCC_29733	0	0	0	0	0	0	0	0	0	0	0	0	0	0	0	0	0	0	0	0	0	0	0	0	0	0	0	0	0	0	0	0	0	0	0	0	0	0	0	0	0
Clostridium_sp_ATCC_BAA_442	0	0	0	0.1977	0	0	0	0	0	0	0	0	0	0	0	0.11281	0.11604	0	0	0	0	0	0	0.17448	0	1.05867	0	0	0.97762	0	0	0	0.16723	0	0	0	0.12626	0	0	0	0.14724
Clostridium_sp_D5	0	0	0	0	0	0	0	0	0	0	0	0	0	0	0	0	0	0	0	0	0	0	0	0	0	0	0	0	0	0	0	0	0	0	0	0	0	0	0	0	0
Clostridium_sp_HGF2	0	0	0	0	0	0	0	0	0	0	0	0	0	0	0	0	0	0	0	0	0	0	0	0	0	0	0	0	0	0	0	0	0	0	0	0	0	0	0	0	0
Clostridium_sp_KLE_1755	0	0	0	0	0	0	0	0	0	0	0	0	0	0	0	0	0	0	0	0	0	0	0	0	0	0	0	0	0	0	0	0	0	0	0	0	0	0	0	0	0
Clostridium_sp_L2_50	0	0	0.97974	0.89492	0	0	0	0	0	0	6.40315	6.57892	0.81657	0	0	0.28309	0.67576	0	0	0	0	0	0.28668	0	0	0	0.17327	0	0	0	0	0	0	0	0	0	0	0	0	0	0
Clostridium_sp_SS2_1	0	0	0	0	0	0	0	0	0	0	0	0	0	0	0	0	0	0	0	0	0	0	0	0	0	0	0	0	0	0	0	0	0	0	0	0	0	0	0	0	0
Clostridium_spiroforme	0	0	0	0	0	0	0	0	0	0	0	0	0	0	0	0	0	0	0	0	0	0	0	0	0	0	0	0	0	0	0	0	0	0	0	0	0	0	0	0	0
Clostridium_sporogenes	0	0	0	0	0	0	0	0	0	0	0	0	0	0	0	0	0	0	0	0	0	0	0	0	0	0	0	0	0	0	0	0	0	0	0	0	0	0	0	0	0
Clostridium_symbiosum	0	0.38214	0	0	0.00031	0	0	0	0.01022	0.01152	0	0	0.0226	0	0	0	0.12318	0	0	0	0	0.00977	0	0.01427	0	0.01235	0.10621	1.46444	0.13239	0	0	0	0.00673	0.17551	0	0.01162	0	0	0.00091	0.0056	0.00103
Coleus_blumei_viroid_2	0	0	0	0	0	0	0	0	0	0	0	0	0	0	0	0	0	0	0	0	0	0	0	0	0	0	0	0	0	0	0	0	0	0	0	0	0	0	0	0	0
Coleus_blumei_viroid_3	0	0	0	0	0	0	0	0	0	0	0	0	0	0	0	0	0	0	0	0	0	0	0	0	0	0	0	0	0	0	0	0	0	0	0	0	0	0	0	0	0
Collinsella_aerofaciens	0.1788	0.18993	0.17214	0.77891	0.56002	0	1.22217	0.11613	0.2371	0.1106	0.26859	0.33333	1.85758	1.24173	0.71669	0.34758	1.48611	0	0	0.33754	0.20939	0.74323	1.67406	0.15956	0.04158	0.58574	0.01961	0	0	0.25854	0.09925	0.15812	0.62727	1.04486	0.70221	0.10861	0.21147	0.25763	0	1.28883	0.20928
Collinsella_intestinalis	0	0	0	0	0	0	0	0	0	0	0	0	0	0	0	0	0	0	0	0	0	0	0	0	0	0	0	0	0	0	0	0	0	0	0	0	0	0	0	0	0
Collinsella_stercoris	0	0	0	0	0	0	0	0	0	0	0	0	0	0	0	0	0	0	0	0	0	0	0	0	0	0	0	0	0	0	0	0	0	0	0	0	0	0	0	0	0
Collinsella_tanakaei	0	0	0	0	0	0	0	0	0	0	0	0	0	0	0	0	0	0	0	0	0	0	0	0	0	0	0	0	0	0	0	0	0	0	0	0	0	0	0	0	0
Collinsella_unclassified	0	0	0	0	0	0	0	0	0	0	0	0	0	0	0	0	0	0	0.00039	0	0	0	0	0	0	0	0	0	0.00032	0	0	0	0	0	0	0	0	0	0	0	0
Comamonas_testosteroni	0	0	0	0	0	0	0	0	0	0	0	0	0	0	0	0	0	0	0	0	0	0	0	0	0	0	0	0	0	0	0	0	0	0	0	0	0	0	0	0	0
Comamonas_unclassified	0	0	0	0	0.00956	0.00196	0	0	0	0	0.00282	0	0	0	0	0.00097	0.00132	0	0	0.00163	0	0	0.00146	0	0	0	0	0	0	0	0	0	0	0	0	0.00073	0	0	0	0	0
Coprobacillus_sp_29_1	0	0	0	0	0	0	0	0	0	0	0	0	0	0	0	0	0	0	0	0	0	0	0	0	0	0	0	0	0	0	0	0	0	0.55395	0	0	0	0	0	0	0.17055
Coprobacillus_sp_8_2_54BFAA	0	0	0	0	0	0	0	0	0	0	0	0	0	0	0	0	0	0	0	0	0	0	0	0	0	0	0	0	0	0	0	0	0	0	0	0	0	0	0	0	0
Coprobacillus_sp_D6	0	0	0	0	0	0	0	0	0	0	0	0	0	0	0	0	0	0	0	0	0	0	0	0	0	0	0	0	0	0	0	0	0	0	0	0	0	0	0	0	0.08069
Coprobacillus_unclassified	0	6e-05	0	0	0	0.11925	0	0.00025	0.00031	0	0	0.02077	0	0.01685	0	0	0.00084	0.00154	0	0.0001	0.01015	0	0	0.06067	0.04434	0.00857	0.02164	0.10892	0.63694	0	0.00083	0.00281	0	0	0	0.00744	0	0.04832	0.00598	0.01479	0
Coprobacter_fastidiosus	0.00538	0	0	0	0.00469	0	0.02153	0	0.14853	0	0.10473	0	0.00667	0	0	0.46329	0.02271	0	0	0.07609	0	0	0	0.03855	0	0	0	0	0	0	0	0	0	0	0.00126	0.00358	0	0	0	0	0
Coprococcus_catus	0.16237	0.30525	0.12282	0.33971	0.06754	0.03135	0.08579	0.14701	0.22123	0.20425	0.12611	0	0.14448	0.44841	0.0253	0.11505	0.90337	0	0.19262	0.42042	0	0	0.50428	0.18802	0.38517	0	0.00202	0	0	0	0	0.06452	0.29431	0.27795	0.42621	0	0.06502	0	0.17414	0.1595	0.20257
Coprococcus_comes	0.16441	0.6496	0.1268	0.7925	0.27904	0.22677	0.11182	0.30817	0	0.24208	0.25577	0	1.27229	0.53723	1.09911	0.37234	1.11402	0.886	0.60191	0.30542	0	0.57079	0.64025	0	0.00032	0	0.03128	0	0	0	0.08991	0	0.73743	0.52867	0.48286	0.12487	0.17679	2.4336	0.1623	1.809	0.18806
Coprococcus_eutactus	0	0	0	0.00815	0	0	0.00269	0.00128	0	0.00322	0	0.00104	0	0	0	0	0	0	0	0.00012	0	0	0.00289	0	0	0	0.00078	0	0	0	0	0	0	0	0	0	0	0	0	0	0
Coprococcus_sp_ART55_1	3.2249	0	0.06621	0.79929	0	0	11.8583	4.70236	0	12.087	0	13.1516	0	0	0	0	0	0	0	0.52528	0	0	3.20945	0	0	0	2.49547	0	0	0	0	0	0	0	0.04746	0	0	0	0	0	0
Coriobacteriaceae_bacterium_BV3Ac1	0	0	0	0	0	0	0	0	0	0	0	0	0	0	0	0	0	0	0	0	0	0	0	0	0	0	0	0	0	0	0	0	0	0	0	0	0	0	0	0	0
Coriobacteriaceae_bacterium_phI	0	0	0	0	0	0	0	0	0	0	0	0	0	0	0	0	0	0	0	0	0	0	0	0	0	0	0	0	0	0	0	0	0	0	0	0	0	0	0	0	0
Corynebacterium_accolens	0	0	0	0	0.00038	0	0	0	0	0	0	0	0	0	0	0	0	0	0	0	0	0	0	0	0	0	0	0	0	0	0	0	0	0	0	0	0	0	0	0	0
Corynebacterium_amycolatum	0	0	0	0	0	0	0	0	0	0	0	0	0	0	0	0	0	0	0	0	0	0	0	0	0	0	0	0	0	0	0	0	0	0	0	0	0	0	0	0	0
Corynebacterium_aurimucosum	0	0	0	0	0	0	0	0	0	0	0	0	0	0	0	0	0	0	0	0	0	0	0	0	0	0	0	0	0	0	0	0	0	0	0	0	0	0	0	0	0
Corynebacterium_callunae	0	0	0	0	0	0	0	0	0	0	0	0	0	0	0	0	0	0	0	0	0	0	0	0	0	0	0	0	0	0	0	0	0	0	0	0	0	0	0	0	0
Corynebacterium_casei	0	0	0	0	0	0	0	0	0	0	0	0	0	0	0	0	0	0	0	0	0	0	0	0	0	0	0	0	0	0	0	0	0	0	0	0	0	0	0	0	0
Corynebacterium_crenatum	0	0	0	0	0	0	0	0	0	0	0	0	0	0	0	0	0	0	0	0	0	0	0	0	0	0	0	0	0	0	0	0	0	0	0	0	0	0	0	0	0
Corynebacterium_durum	0	0	0	0	0	0	0	0	0	0	0	0	0.0001	0	0	0	0.00489	0	0	0	0	0	0	0	0	0	0	0	0	0	0	0	0	0	0	0	0	0	0	0.00366	0
Corynebacterium_glutamicum	0	0	0	0	0	0	0	0	0	0	0	0	0	0	0	0	0	0	0	0	0	0	0	0	0	0	0	0	0	0	0	0	0	0	0	0	0	0	0	0	0
Corynebacterium_kroppenstedtii	0	0	0	0	0	0	0	0	0	0	0	0	0	0	0	0	0	0	0	0	0	0	0	0	0	0	0	0	0	0	0	0	0	0	0	0	0	0	0	0	0
Corynebacterium_matruchotii	0	0	0	0	0	0	0	0	0	0	0	0	0	0	0	0	0	0	0	0	0	0	0	0	0	0	0	0	0	0	0	0	0	0	0	0	0	0	0	0	0
Corynebacterium_propinquum	0	0	0	0	0	0	0	0	0	0	0	0	0	0	0	0	0	0	0	0	0	0	0	0	0	0	0	0	0	0	0	0	0	0	0	0	0	0	0	0	0
Corynebacterium_pseudodiphtheriticum	0	0	0	0	0	0	0	0	0	0	0	0	0	0	0	0	0	0	0	0	0	0	0	0	0	0	0	0	0	0	0	0	0	0	0	0	0	0	0	0	0
Corynebacterium_pseudogenitalium	0	0	0	0	0	0	0	0	0	0	0	0	0	0	0	0	0	0	0	0	0	0	0	0	0	0	0	0	0	0	0	0	0	0	0	0	0	0	0	0	0
Corynebacterium_pyruviciproducens	0	0	0	0	0	0	0	0	0	0	0	0	0	0	0	0	0	0	0	0	0	0	0	0	0	0	0	0	0	0	0	0	0	0	0	0	0	0	0	0	0
Corynebacterium_tuberculostearicum	0	0	0	0	0	0	0	0	0	0	0	0	0	0	0	0	0	0	0	0	0	0	0	0	0	0	0	0	0	0	0	0	0	0	0	0	0	0	0	0	0
Corynebacterium_variabile	0	0	0	0	0	0	0	0	0	0	0	0	0	0	0	0	0	0	0	0	0	0	0	0	0	0	0	0	0	0	0	0	0	0	0	0	0	0	0	0	0
Crenarchaeota_archaeon_SCGC_AAA471_B05	0	0	0	0	0	0	0	0	0	0	0	0	0	0	0	0	0	0	0	0	0	0	0	0	0	0	0	0	0	0	0	0	0	0	0	0	0	0	0	0	0
Crenarchaeota_archaeon_SCGC_AAA471_L14	0	0	0	0	0	0	0	0	0	0.00253	0	0	0.00235	0	0	0	0	0	0	0	0	0	0	0	0	0	0	0.0042	0	0	0	0	0	0	0	0	0	0	0	0	0
Crenarchaeota_archaeon_SCGC_AAA471_O08	0	0	0	0	0	0	0	0	0	0	0	0	0	0	0	0	0	0	0	0	0	0	0	0	0	0	0	0	0	0	0	0	0	0	0	0	0	0	0	0	0
Cronobacter_dublinensis	0	0	0	0	0	0	0	0	0	0	0	0	0	0	0	0	0	0	0	0	0	0	0	0	0	0	0	0	0	0	0	0	0	0	0	0	0	0	0	0	0
Cronobacter_malonaticus	0	0	0	0	0	0	0.00453	0	0	0	0	0	0	0	0	0	0	0	0	0	0	0	0	0	0	0	0	0	0	0	0	0	0	0	0	0	0	0	0	0	0
Cronobacter_sakazakii	0	0	0	0	0	0	0	0	0	0.00508	0	0	0	0	0	0	0	0	0	0	0	0	0	0	0	0	0	0	0	0	0	0	0	0	0	0	0	0	0	0	0
Cronobacter_turicensis	0	0	0	0	0	0	0	0	0	0	0	0	0	0	0	0	0	0	0	0	0	0	0	0	0	0	0	0	0	0	0	0	0	0	0	0	0	0	0	0	0
Cronobacter_unclassified	0	0	0	0	0	0	0	0	0	0	0	0	0	0	0	0	0	0	0	0	0	0	0	0	0	0	0	0	0	0	0	0	0	0	0	0	0	0	0	0	0
Cryptobacterium_curtum	0	0	0	0	0	0	0	0	0	0	0	0	0	0	0	0	0	0	0	0	0	0	0	0	0	0	0	0	0	0	0	0	0	0	0	0	0	0	0	0	0
Cupriavidus_unclassified	0	0	0	0	0	0	0	0	0	0.00146	0	0	0	0	0	0	0	0	0	0	0	0	0	0	0	0	0	0	0	0	0	0.00105	0	0	0	0.0009	0	0	0	0	0
Cyanobacterium_unclassified	0	0	0	0	0	0	0	0	0	0	0	0	0	0	0	0	0	0	0	0	0	0	0	0	0	0	0	0	0	0	0	0	0	0	0	0	0	0	0	0	0
Cytophaga_unclassified	0	0	0	0	0	0	0	0	0	0	0	0	0	0	0	0	0	0	0	0	0	0	0	0	0	0	0	0	0	0	0	0	0	0	0	0	0	0	0	0	0
Dahlia_latent_viroid	0	0	0	0	0	0	0	0	0	0	0	0	0	0	0	0	0	0	0	0	0	0	0	0	0	0	0	0	0	0	0	0	0	0	0	0	0	0	0	0	0
Deinococcus_unclassified	0	0.00258	0.00112	0	0	0	0	0.00265	0	0.00148	0.00177	0.00193	0.00276	0.00113	0.00508	0.00122	0.01489	0.00098	0	0.00205	0	0	0.00368	0	0	0.00475	0.00113	0.00123	0	0	0.00171	0	0.00092	0.00213	0	0.00091	0.00283	0.0015	0	0	0
Delftia_acidovorans	0	0	0	0	0	0	0	0	0	0	0	0	0	0	0	0	0	0	0	0	0	0	0	0	0	0	0	0	0	0	0	0	0	0	0	0	0	0	0	0	0
Delftia_unclassified	0	0	0	0	0	0	0	0	0	0	0	0	0	0	0	0	0	0	0	0	0	0	0	0	0	0	0	0	0	0	0	0	0	0	0	0	0	0	0	0	0
Desulfovibrio_desulfuricans	0	0	0.00483	0	0	0.00182	0.00242	0	0.00136	0.00116	0	0.00659	0.01132	0	0	0.00903	0.00321	0	0.00098	0	0	0.00515	0.00402	0.0288	0.00166	0	0.13045	0.00225	0.01049	0	0	0	0.00157	0.00515	0.08186	0	0.00548	0	0.00111	0.00299	0
Desulfovibrio_piger	0	0	0	0.35193	0	0	0.56801	0.39948	0	0	0	0	0	0	0	0	0	0	0	0	0	0	0.30914	0	0	0	0	0	0	0	0	0	0	0	0	0.64492	0	0	0.00845	0	0
Desulfovibrio_termitidis	0	0	0	0	0	0	0	0	0	0	0	0.00086	0.00111	0	0	0	0	0	0	0	0	0	0	0	0	0	0	0	0	0	0	0	0	0	0	0	0	0	0	0	0
Dialister_invisus	0	0.01823	0.00095	0	0	0	0	0	0	0	0	0.00858	0	0	0	0	0.00063	0	0	0	0	0	0	0	0	0	0	0	0	0	0	0	0	0.01295	0	0	0	0	0	0.05676	0
Dialister_micraerophilus	0	0	0	0	0	0	0	0	0	0	0	0	0	0	0	0	0	0	0	0	0	0	0	0	0	0	0	0	0	0	0	0	0	0.00052	0	0	0	0	0	0	0.00067
Dialister_succinatiphilus	0.00102	0	0.0037	0	16.6567	0	0.00854	0	0	0	0	0	0.00398	0.0006	0.0062	0	0.00261	0	0.00139	0	0	0	0.00173	0	0	0	0.00208	0	0	0.00275	0	0	0.00284	0	0	0	0	0.00352	0.00198	0	0.00073
Dickeya_dadantii	0	0	0	0	0	0	0	0	0	0	0	0	0	0	0	0	0	0	0	0	0	0	0	0	0	0	0	0	0	0	0	0	0	0	0	0	0	0	0	0	0
Dickeya_unclassified	0	0	0	0	0	0	0	0	0	0	0	0	0	0	0	0	0	0	0	0	0	0	0	0	0	0	0	0	0	0	0	0	0	0	0	0	0	0	0	0	0
Dolosigranulum_pigrum	0	0	0	0	0	0	0	0	0	0	0	0	0	0	0	0	0	0	0	0	0	0	0	0	0	0	0	0	0	0	0	0	0	0	0	0	0	0	0	0	0
Dorea_formicigenerans	0.10238	0.0414	0.05034	0.58213	0.17423	0.08147	0.15785	0.08995	0.1113	0.10504	0.1319	0.05317	0.82277	0.32324	0.48198	0.18808	2.09657	0.06185	0.56933	0.30593	0	0.99633	0.49733	0.19187	0.29168	0.60522	0.31458	0	0.25603	0.02019	0.06784	0.24574	0.23113	0.44235	0.16285	0.16085	0.11961	0.48179	0.55076	0.48949	0.35246
Dorea_longicatena	0.41848	0.07043	0.34621	0.47597	0.52952	0.06014	0.26922	0.40374	0	0.0441	0.23506	0.13861	2.33974	0.33566	0.65032	1.20459	0.58925	0.13613	0.12595	0.47879	0.86751	0.57657	0.97637	0.07962	0.24867	0	0.90986	0	0.10477	0	0.05689	0.089	0.13012	1.63723	0.55903	0.08652	0.28855	0.0001	0.27242	0.3268	0.66792
Dorea_unclassified	0	0.05	0	0	0	0	0	0	0	0.02774	0	0	0	0	0	0	0	0.09999	0.85021	0	0.45269	0	0	0	0	0	0	0.02308	0	0	0	0	0	0	0	0	0	0.16496	0	0	0
Dysgonomonas_gadei	0	0	0	0	0	0	0	0	0	0	0	0	0	0	0	0	0	0	0	0	0	0	0	0	0	0	0	0	0	0	0	0	0	0	0	0	0	0	0	0	0
Dysgonomonas_mossii	0	0	0	0	0	0	0	0	0	0	0	0	0	0	0	0	0	0	0	0	0	0	0	0	0	0	0	0	0	0	0	0	0	0	0	0	0	0	0	0	0
Dysgonomonas_unclassified	0	0	0	0	0	0	0	0	0	0	0	0	0	0	0	0	0	0	0	0	0	0	0	0	0	0.00149	0	0.00063	0	0.00064	0	0	0	0	0	0	0	0	0	0	0
Echinicola_unclassified	0	0	0	0	0	0	0	0	0	0	0	0	0	0	0	0	0	0	0	0	0	0	0	0	0	0	0	0	0	0	0	0	0	0	0	0	0	0	0	0	0
Edwardsiella_tarda	0	0	0	0	0	0	0	0	0	0	0	0	0	0	0	0	0	0	0	0	0	0	0	0	0	0	0	0	0	0	0	0	0	0	0	0	0	0	0	0	0
Eggerthella_lenta	0.01609	0	0.00031	0	0.00607	0	0	0	0.00067	0.04921	0	0.00742	0.0043	0.01016	0	0.0003	0	0.00074	0.00607	0.04599	0	0	0.00033	0.01489	0.00665	0	0.00113	0.00369	0.03039	0	0.05973	0	0.01659	0.00241	0.00033	0.00984	0	0.00234	0.04327	0.00015	0.00195
Eggerthella_sp_HGA1	0	0	0	0	0	0	0	0	0	0	0	0	0	0	0	0	0	0	0	0	0	0	0	0	0	0	0	0	0	0	0	0	0	0	0	0	0	0	0	0	0
Eggerthella_unclassified	0.01972	0.07824	0.0032	0	0.04608	0	0.02465	0.0098	0.02684	0.16667	0.00715	0.07991	0.04859	0.03137	0	0.00442	0.12859	0.03637	0.0307	0.06942	0.00425	0.03138	0	0.05159	0.09926	0.01542	0.11467	0.24064	0.30685	0.02024	0.13009	0.00355	0.01813	0.02425	0.0006	0.14668	0.00061	0.09946	0.04207	0.00977	0.0797
Eggerthia_catenaformis	0	0	0	0	0	0	0	0	0	0	0	0	0	0	0	0	0	0	0	0	0	0	0	0	0	0	0	0	0	0	0	0	0	0	0	0	0	0	0	0	0
Ehrlichia_unclassified	0	0	0	0	0	0	0	0	0	0	0	0	0	0	0	0	0	0	0	0	0	0	0	0	0	0	0	0	0	0	0	0	0	0	0	0	0	0	0	0	0
Eikenella_corrodens	0	0	0	0	0	0	0	0	0	0	0	0	0	0	0	0	0	0	0	0	0	0	0	0	0	0	0	0	0	0	0	0	0	0	0	0	0	0	0	0.00056	0
Elizabethkingia_unclassified	0	0	0	0	0	0	0	0	0	0	0	0	0	0	0	0	0	0	0	0	0	0	0	0	0	0	0	0	0	0	0	0	0	0	0	0	0	0	0	0	0
Empedobacter_brevis	0	0	0	0	0	0	0	0	0	0	0	0	0	0	0	0	0	0	0	0	0	0	0	0	0	0	0	0	0	0	0	0	0	0	0	0	0	0	0	0	0
Enhydrobacter_aerosaccus	0	0	0	0	0	0	0	0	0	0	0	0	0	0	0	0	0	0	0	0	0	0	0	0	0	0	0	0	0	0	0	0	0	0	0	0	0	0	0	0	0
Enterobacter_aerogenes	0	0	0	0	0	0	0	0	0	0.44137	0.34139	0	0	0.00026	0	0	0	0	0	0.01855	0	0	0	0	0	0	0	0	0	0	0	0	0	0	0	0	0	0	0	0	0
Enterobacter_asburiae	0	0	0	0	0	0	0	0	0	0	0	0	0	0	0	0	0	0	0	0	0	0	0	0	0	0	0	0	0	0	0	0	0	0	0	0	0	0	0	0	0
Enterobacter_cancerogenus	0	0	0	0	0	0	0	0	0	0	0	0	0	0	0	0	0	0	0	0	0	0	0	0	0	0	0	0	0	0	0	0	0	0	0	0	0	0	0	0	0
Enterobacter_cloacae	0	0.07898	0.00227	0	0	0	0.09256	0	0.00032	0.09435	0.01795	0.00203	0	0.03631	0.35439	0	0.01067	0	0	0.00567	0	0	0.00916	0	0	0	6.27263	0.00152	0	0.04594	0.00141	0.42148	0.0017	0	0	0.00136	0.04914	0	0	0	0
Enterobacter_hormaechei	0	0.00106	0	0	0	0	0	0	0	0	0	0	0	0	0	0	0	0	0	0	0	0	0	0	0	0	0.00047	0	0	0	0	0	0	0	0	0	0	0	0	0	0
Enterobacter_mori	0	0	0	0	0	0	0	0	0	0	0	0	0	0	0	0	0	0	0	0	0	0	0	0	0	0	0.01421	0	0	0	0	7e-05	0	0	0	0	0	0	0	0	0
Enterobacter_sp_MGH_34	0	0	0	0	0	0	0	0	0	0	0	0	0	0	0	0	0	0	0	0	0	0	0	0	0	0	0	0	0	0	0	0	0	0	0	0	0	0	0	0	0
Enterobacter_sp_MGH_8	0	0	0	0	0	0	0	0	0	0	0	0	0	0	0	0	0	0	0	0	0	0	0	0	0	0	0	0	0	0	0	0	0	0	0	0	0	0	0	0	0
Enterobacteriaceae_bacterium_9_2_54FAA	0	0	0	0	0	0	0	0	0	0	0	0	0	0	0	0	0	0	0	0	0	0	0	0	0	0	0	0	0	0	0	0	0	0	0	0	0	0	0	0	0
Enterococcus_asini	0	0	0	0	0	0	0	0	0	0	0	0	0	0	0	0	0	0	0	0	0	0	0	0	0	0	0	0	0	0.01535	0	0	0	0	0	0	0	0	0	0	0
Enterococcus_avium	0	0	0	0	0	0	0	0	0.00182	0	0	0	0	0	0	0	0	0	0	0	0	0	0	0	0	0.0038	0	0.02785	0	0.01343	0	0	0	0	0	0	0	0.02287	0	0	0
Enterococcus_casseliflavus	0	0	0	0	0	0	0	0	0	0	0	0	0	0	0	0	0.00429	0	0	0	0	0	0	0	0	0	0	0	0	0	0	0	0	0	0	0	0	0	0	0	0
Enterococcus_cecorum	0	0	0	0	0	0	0	0	0	0	0	0	0	0	0	0	0	0	0	0	0	0	0	0	0	0	0	0	0	0	0	0	0	0	0	0	0	0	0	0	0
Enterococcus_dispar	0	0	0	0	0	0	0	0	0	0	0	0	0	0	0	0	0	0	0	0	0	0	0	0	0	0	0	0	0	0	0	0	0	0	0	0	0	0	0	0	0
Enterococcus_durans	0	0	0	0	0	0	0	0	0	0	0	0	0	0	0	0	0	0	0	0	0	0	0	0	0	0	0	0	0	0	0	0	0	0	0	0	0	0	0	0	0.00014
Enterococcus_faecalis	0	0.00399	0	0	0	0	0	0	0	0	0	0	0	0	0	0	0.23715	0	0	0	0	0	0	0	0	0	0.00301	0	0	0	0.03053	0.03842	0	0	0	0	0	0	0	0	0
Enterococcus_faecium	0	0	0	0	0	0	0	0	0	0	0	0.0035	0	0.00052	0	0	0.34113	0	0	0.01594	0	0	0	0	0	0	0.00141	0	0	0.00319	0.0163	0	0	0	0	0	0	0	0	0	0.00483
Enterococcus_gallinarum	0	0	0	0	0	0	0	0	0	0	0	0	0	0	0	0	0	0	0	0	0	0	0	0	0	0	0	0	0	0.00038	0	0	0	0	0	0	0	0	0	0	0
Enterococcus_hirae	0	0	0	0	0	0	0	0	0	0	0	0	0	0	0	0	0	0	0	0	0	0	0	0	0	0	0	0	0	0	0	0	0	0	0	0	0	0	0	0	0
Enterococcus_italicus	0	0	0	0	0	0	0	0	0	0	0	0	0	0	0	0	0	0	0	0	0	0	0	0	0	0	0	0	0	0	0	0	0	0	0	0	0	0	0	0	0
Enterococcus_mundtii	0	0	0	0	0	0	0	0	0	0	0	0	0	0	0	0	0.00608	0	0	0	0	0	0	0	0	0	0	0	0	0	0	0	0	0	0	0	0	0	0	0	0
Enterococcus_phoeniculicola	0	0	0	0	0	0	0	0	0	0	0	0	0	0	0	0	0	0	0	0	0	0	0	0	0	0	0	0	0	0	0	0	0	0	0	0	0	0	0	0	0
Enterococcus_raffinosus	0	0	0	0	0	0	0	0	0	0	0	0	0	0	0	0	0	0	0	0	0	0	0	0	0	0.02541	0	0	0	0.00564	0	0	0	0	0	0	0	0	0	0	0
Enterococcus_saccharolyticus	0	0	0	0	0	0	0	0	0	0	0	0	0	0	0	0	0	0	0	0	0	0	0	0	0	0	0	0	0	0	0	0	0	0	0	0	0	0	0	0	0
Enterococcus_sulfureus	0	0	0	0	0	0	0	0	0	0	0	0	0	0	0	0	0	0	0	0	0	0	0	0	0	0	0	0	0	0	0	0	0	0	0	0	0	0	0	0	0
Enterorhabdus_caecimuris	0	0	0	0	0	0	0	0	0	0	0	0	0	0	0	0	0	0	0	0	0	0	0	0	0	0	0	0	0	0	0	0	0	0	0	0	0	0	0	0	0
Erysipelotrichaceae_bacterium_2_2_44A	0	0.00238	0	0.00159	0.00024	0	0.00303	0	0	0	0	0.00082	0	0.00958	0	0	0.00457	0.00523	0	0.00114	0.0039	0	0	0.00017	0	0.00018	0.00121	0.02118	0.0026	0	0	0	0	0.00857	0	0.00585	0.00262	0.00563	0	0.00112	0.00013
Erysipelotrichaceae_bacterium_21_3	0	0.00431	0	0	0	0	0	0	0	0	0	0.0023	0	0	0	0	0.00212	8e-05	0	0.00113	0.04188	0	0	0	0	0	0	0.00551	0.00054	0	0	0	0	0.0134	0	0.00079	0	0.00777	0.00011	0	0.00359
Erysipelotrichaceae_bacterium_3_1_53	0	0	0	0	0	0	0	0	0	0	0	0	0	0	0	0	0	0	0	0	0	0.00242	0	0	0	0	0	0.00803	0	0	0.00429	0	0	0	0	0	0	0	0	0.00014	0
Erysipelotrichaceae_bacterium_5_2_54FAA	0	0	0	0	0	0	0	0	0	0	0	0	0	0	0	0	0	0	0	0	0	0	0	0	0	0	0	0	0.00308	0	0.00281	0	0	0	0	0	0	0	0	0	0
Erysipelotrichaceae_bacterium_6_1_45	0.00051	9e-05	0	0.05812	0	0	0	0	0	0	0	0.00334	0	0.0087	0	0	0.00826	0.01656	0	0.00091	0.00019	0	0	0.00141	0	0.06244	0.00179	0.03082	0.02096	0	0	0	0	0.05983	0.0032	0.00264	0.00346	0.00624	0.00441	0.00028	0.00578
Escherichia_albertii	0	0	0	0	0	0	0	0	0	0	0	0	0	0	0	0	0	0	0	0	0	0	0	0	0	0	0	0	0	0	0	0	0	0	0	0	0	0	0	0	0
Escherichia_coli	0.00123	4.46651	0.01498	2.76053	0.3962	9.0611	0.4657	0.002	0.03079	1.49349	0.00203	0.14558	0.80254	0.1904	0.95581	0.03125	1.92933	0.30052	0	1.30224	7.60644	0.01437	0.01363	0.3483	0.00075	1.61769	2.36143	0.4211	0.90538	0.10851	11.3111	0.0943	0.14865	6.35241	0.05358	0.33692	0.27156	0.92394	0.0151	0.02835	1.03612
Escherichia_fergusonii	0	0.00167	0	0	0	0	0	0	0	0	0	0	0	0	0	0	0	0	0	0	0	0	0	0	0	0	0	0	0	0	0	0	0	0	0	0	0	0	0	0	0
Escherichia_hermannii	0	0	0	0	0	0	0	0	0	0	0	0	0	0	0	0	0	0	0	0	0	0	0	0	0	0	0	0	0	0	0	0	0	0	0	0	0	0	0	0	0
Escherichia_sp_TW09276	0	0	0	0	0	0	0	0	0	0	0	0	0	0	0	0	0	0	0	0	0	0	0	0	0	0	0	0	0	0	0	0	0	0	0	0	0	0	0	0	0
Escherichia_sp_TW11588	0	0	0	0	0	0	0	0	0	0	0	0	0	0	0	0	0	0	0	0	0	0	0	0	0	0	0	0	0	0	0	0	0	0	0	0	0	0	0	0	0
Escherichia_unclassified	0	0.81522	0.0064	0	0.05321	1.50339	0.27264	0.00375	0.00291	0	0.05325	0.05429	0.12926	0.07556	0.5404	0.0046	0.45305	0.06999	0	0.31707	1.07462	0	0.01029	0.0506	0.00435	0	1.21925	0.00638	0.25405	0.09282	1.22624	0.06849	0	2.2423	0.03581	0.00739	0.10952	0.1148	0	0.00783	0.66558
Eubacterium_biforme	0.0186	0	0	4.22569	0	0	0.07023	0	0.64877	0	0.41	0.04787	0	0	0	0	0	0	0	0	0	0	1.5472	0	0	0	0	0	0	0	0	0	0	0	1.16941	0	0	0	0.64887	0	0.21659
Eubacterium_brachy	0	0	0	0	0.00087	0	0	0	0	0	0	0	0	0	0	0	0.00304	0	0	0	0	0	0	0	0	0	0	0	0	0	0	0	0	0	0	0	0	0.00093	0	0	0
Eubacterium_cylindroides	0	0	0	0	0.02611	0	0	0.0012	0	0	0	0	0.01467	0	0	0	0	0	0	0	0	0	0	0	0	0	0	0	0	0	0	0	0	0	0	0	0	0	0	0	0.003
Eubacterium_dolichum	0	0	0	0	0	0	0	0	0	0	0	0	0	0	0	0	0	0	0	0	0	0	0	0	0	0	0	0	0	0	0	0.00523	0	0	0	0	0	0	0	0.00246	0
Eubacterium_eligens	0.14387	4.12686	1.61467	8.24883	0.00436	0.00448	1.1999	0.0019	0	6.30821	0.32702	3.49939	0.06026	0.60919	2.34064	1.81995	0.27299	2.70233	10.1591	8.59375	0.12322	8.48562	24.8207	2.50265	0.00015	9.26446	1.85852	1.12094	0.00154	0.00189	6.30327	0.35935	0.01681	0.05323	3.86544	0.22766	0	0.09462	21.8971	0.35743	0.0008
Eubacterium_hallii	0.73465	0.05478	0.79109	0.8978	1.55624	0.05023	0.3609	1.00563	0	0.79669	1.29079	0.93397	3.59047	2.34249	0.72038	1.31579	12.0295	0.81875	3.77923	6.34026	2.01226	0.38892	2.35731	0.5792	1.39969	4.83343	2.09561	0	2.18153	0	0.37457	0.37337	2.75689	2.87482	0.59381	0.09827	0.67597	7.01243	6.57129	1.7118	1.42047
Eubacterium_infirmum	0	0	0	0	0.00093	0	0	0	0	0	0	0	0	0	0	0	0	0	0	0	0	0	0	0	0	0	0.00011	0	0	0	0	0	0	0	0	0	0	0.00366	0.00053	0.00011	0
Eubacterium_limosum	0	0	0	0	0	0	0	0	0.00579	0	0	0	0	0.01404	0	0	0	0	0	0	0	0	0	0	0	0	0	0.04123	0.02313	0	0	0	0.00011	0	0.02775	0	0	0	0	0.00041	0
Eubacterium_ramulus	0.02613	0.02429	0.03404	0.16727	0.02627	0.12911	0.08242	0.06385	0.01085	0.037	0.02651	0.02588	0.2863	0.12774	0.01992	0.07153	0.35064	0.12825	0.04634	0.19088	0.00078	0.44395	0.055	0	0.01875	0	0.04932	0.03268	0	0	0.10473	0.0061	0.08857	0.01879	0.09381	0.08222	0.04491	0.36526	0.08094	0.24377	0.07918
Eubacterium_rectale	2.35305	1.90711	3.93679	3.47265	7.37938	8.79588	6.03861	0.16968	0	2.54938	2.19409	2.00662	14.7403	2.02785	36.3395	5.1776	5.81659	1.48335	0.66894	1.24327	1.67791	21.6395	1.29069	5.05235	1.16093	0.00102	1.64274	0.00449	0.00058	0.00676	6.1845	0.28027	12.6895	0.13358	7.91937	0.45042	8.44239	0.00099	0	4.99189	2.28888
Eubacterium_saphenum	0	0	0	0	0.00156	0	0	0	0	0	0	0	0	0	0	0	0.0005	0	0	0	0	0	0	0	0	0	0	0	0	0	0	0	0	0	0	0	0	0	0	0	0
Eubacterium_siraeum	0	0	0	1.03789	0	0	0	0.00116	0	0	0	0	0.00146	0.02314	0	0.00359	0.00089	0	0	0	0	0	0.03619	0.16228	0	0	0	0	0	0	0	0	0	0.00384	0.0088	1.09603	0	0	0.00068	0	0.01051
Eubacterium_sp_3_1_31	0	0	0	0	0.00044	0	0	0	0	0	0	0	0	0.00046	0	0.00061	0	0	0	0	0	0	0	0	0	0	0.00464	0	0.06453	0	0.02003	0	0.00021	0	0	0	0	0	0	0	0.00053
Eubacterium_ventriosum	0.02782	0.04599	0.13187	0.13603	0.04349	0	0.61748	0.46583	0.02033	0.13601	0.24065	0.4587	0.84219	0.83618	0	0.60027	0.02226	0.32797	0.70427	1.77637	0.19845	0.00188	0.40349	0.12688	0.57265	0	0.03737	0	0.0661	0	0.22281	0	1.9179	5.35652	0.01081	0.22056	0.47546	0.62276	0	0.1169	0
Euryarchaeota_noname_unclassified	0	0	0	0	0	0	0	0	0	0	0	0	0	0	0	0	0	0	0	0	0	0	0	0	0	0	0	0	0	0	0	0	0	0	0	0	0	0	0	0	0
Exiguobacterium_unclassified	0	0	0	0	0	0	0	0	0	0	0	0	0	0	0	0	0	0	0	0	0	0	0	0	0	0	0	0	0	0	0	0	0	0	0	0	0	0	0	0	0
Facklamia_hominis	0	0	0	0	0	0	0	0	0	0	0	0	0	0	0	0	0	0	0	0	0	0	0	0	0	0	0	0	0	0	0	0	0	0	0	0	0	0	0	0	0
Facklamia_unclassified	0	0	0	0.00401	0	0	0	0	0	0	0	0	0	0	0	0	0	0	0	0	0	0	0	0	0	0	0	0	0	0	0	0	0.00026	0	0	0	0	0	0	0	0
Faecalibacterium_prausnitzii	2.56584	4.15779	7.89623	5.79587	4.64376	0.86744	12.1831	4.48433	9.47702	14.8295	5.73736	11.3878	4.48432	2.62615	16.8865	4.51065	3.48235	4.99898	19.5007	5.06809	0.48248	5.70032	10.6055	8.85167	5.21521	0.30571	12.5003	8.59823	0.00146	0.92067	7.32004	2.4068	14.6309	0.58993	4.31736	8.1061	3.04522	11.0915	19.5111	13.7945	8.88834
Filifactor_alocis	0	0	0	0	0	0	0	0	0	0	0	0	0	0	0	0	0	0	0	0	0	0	0	0	0	0	0	0	0	0	0	0	0	0	0	0	0	0	0	0	0
Finegoldia_magna	0	0	0	0.00586	0	0	0	0	0	0	0	0	0	0	0	0	0	0	0	0	0.00063	0	0	0.00114	0	0	0	0.00044	0	0	0	0	0.00103	0	0	0	0	0	0	0	0
Firmicutes_bacterium_M10_2	0	0	0	0	0	0	0	0	0	0	0	0	0	0	0	0	0	0	0	0	0	0	0	0	0	0	0	0	0	0	0	0	0	0	0	0	0	0	0	0	0
Flavobacteriaceae_bacterium_3519_10	0	0	0	0	0	0	0	0	0	0	0	0	0	0	0	0	0	0	0	0	0	0	0	0	0	0	0	0	0	0	0	0	0	0	0	0	0	0	0	0	0
Flavonifractor_plautii	0.03002	0.10766	0.00096	0.06964	0	0.00298	0.00711	0.00463	0.00571	0.00453	0.00112	0.08864	0.00561	0.0056	0	0.00511	0.04395	0.0158	0.01134	0.01247	0.02701	0.00316	0.00634	0.00885	0	0.60792	0.01357	0.09336	0.37929	0	0.04077	0.00016	0.00085	0.10111	0.0097	0.06232	0.03418	0.30892	0.03707	0.00591	0.04982
Fretibacterium_fastidiosum	0	0	0	0	0	0	0	0	0	0	0	0	0	0	0	0	0	0	0	0	0	0	0	0	0	0	0	0	0	0	0	0	0	0	0	0	0	0	0	0	0
Fungi_Candida_albicans	0	0	0	0	0	0	0	0	0	0	0	0	0	0	0	0	0	0	0	0	0	0	0	0	0	0	0	0	0	0	0	0	0	0	0	0	0	0	0	0	0
Fungi_Candida_glabrata	0	0	0	0	0	0	0	0	0	0	0	0	0	0	0	0	0	0	0	0	0	0	0	0	0	0	0	0	0	0	0	0	0	0	0	0	0	0	0	0	0
Fungi_Candida_tropicalis	0	0	0	0	0	0	0	0	0	0	0	0	0	0	0	0	0	0	0	0	0	0	0	0	0	0	0	0	0	0	0	0	0	0	0	0	0	0	0	0	0
Fungi_Candida_unclassified	0	0	0	0	0	0	0	0	0	0	0	0	0	0	0	0	0	0	0	0	0	0	0	0	0	0	0	0	0	0	0	0	0	0	0	0	0	0	0	0	0
Fungi_Clavispora_lusitaniae	0	0	0	0	0	0	0	0	0	0	0	0	0	0	0	0	0	0	0	0	0	0	0	0	0	0	0	0	0	0	0	0	0	0	0	0	0	0	0	0	0
Fungi_Debaryomyces_hansenii	0	0	0	0	0	0	0	0	0	0	0	0	0	0	0	0	0	0	0	0	0	0	0	0	0	0	0	0	0	0	0	0	0	0	0	0	0	0	0	0	0
Fungi_Dictyostelium_unclassified	0	0	0	0	0	0	0	0	0	0	0	0	0	0	0	0	0	0	0	0	0	0	0	0	0	0	0	0	0	0	0	0	0	0	0	0	0	0	0	0	0
Fungi_Enterocytozoon_bieneusi	0	0	0	0	0	0	0	0	0	0	0	0	0	0	0	0	0	0	0	0	0	0	0	0	0	0	0	0	0	0	0	0	0	0	0	0	0	0	0	0	0
Fungi_Eremothecium_unclassified	0	0	0	0	0	0	0	0	0	0	0	0	0	0	0	0	0	0	0	0	0	0	0	0	0	0	0	0	0	0	0	0	0	0	0	0	0	0	0	0	0
Fungi_Meyerozyma_guilliermondii	0	0	0	0	0	0	0	0	0	0	0	0	0	0	0	0	0	0	0	0	0	0	0	0	0	0	0	0	0	0	0	0	0	0	0	0	0	0	0	0	0
Fungi_Naumovozyma_unclassified	0	0	0	0	0	0	0	0	0	0	0	0	0	0	0.00203	0	0	0	0	0	0	0	0	0	0	0	0	0	0	0	0	0	0	0.00052	0	0	0	0	0	0	0
Fungi_Plasmodium_falciparum	0	0	0	0	0	0	0	0	0	0	0	0	0	0	0	0	0.00063	0	0	0	0	0	0	0	0	0	0	0	0	0	0	0	0	0	0	0	0	0	0	0	0
Fungi_Plasmodium_vivax	0	0	0	0	0	0	0	0	0	0	0	0	0	0	0	0	0	0	0	0	0	0	0	0	0	0	0	0	0	0	0	0	0	0	0	0	0	0	0	0	0
Fungi_Plasmodium_yoelii	0	0	0	0	0	0	0	0	0	0	0	0	0	0	0	0	0	0	0	0	0	0	0	0	0	0	0	0	0	0	0	0	0	0	0	0	0	0	0	0	0
Fungi_Saccharomyces_cerevisiae	0	0	0	0	0	0	0	0	0	0	0	0	0	0	0.00157	0	0	0	0	0	0	0	0	0	0	0	0	0	0	0	0	0.00147	0	0	0	0	0	0	0	0	0
Fungi_Tetrahymena_thermophila	0	0	0	0	0	0	0	0	0	0	0	0	0	0	0	0	0	0	0	0	0	0	0	0	0	0	0	0	0	0	0	0	0	0	0	0	0	0	0	0	0
Fusobacterium_gonidiaformans	0	0	0	0	0	0	0	0	0	0	0	0	0	0	0	0	0	0	0	0	0	0	0	0	0	0	0	0	0.00758	0	0	0	0	0	0	0	0	0	0	0	0
Fusobacterium_mortiferum	0	0	0	0	0	0	0	0	0	0	0	0	0	0	0.01008	0	0.00239	0	0	0	0	0	0	0	0	0.22983	0	0	0	0	0	0	0	0	0	0	0	0	0.06773	0	0
Fusobacterium_nucleatum	0	0	0	0	0	0	0	0	0	0	0	0	0	0	0	0	0	0	0	0	0.00396	0	0	0	0	0	0.00068	0.00931	0	0	0	0	0.0089	0.00071	0	0.00104	0	0	0	0.00092	0
Fusobacterium_periodonticum	0	0	0	0	0	0	0	0	0	0	0	0	0	0	0	0	0	0	0	0	0.00558	0	0	0	0	0	0.00458	0	0	0	0	0	0	0	0	0	0	0	0	0	0
Fusobacterium_russii	0	0	0	0	0	0	0	0	0	0	0	0	0	0	0	0	0	0	0	0	0	0	0	0	0	0	0	0	0	0	0	0	0	0	0	0	0	0	0	0	0
Fusobacterium_ulcerans	0	0	0	0	0	0.05173	0	0	0	0	0	0	0	0	0	0	0	0	0	0	3.63556	0	0	0.03102	0	0.1001	0	0.6811	0.18097	0.23702	0	0.01702	0	0	0	0	0.00455	0	0	0	0
Fusobacterium_varium	0	0.00072	0	0	0	0.02382	0	0	0	0	0	0	0	0	0	0	0	0	0	0	0	0	0	0	0	0	0	0	0	0	0	0.01076	0	0	0	0	0.00216	0	0	0	0
Gardnerella_vaginalis	0	0	0	0	0	0	0	0	0	0	0	0	0	0	0	0	0	0	0	0	0	0	0	0.01471	0	0	0	0.01476	0	0	0	0	0	0	0	0	0	0	0	0	0.00162
Gemella_haemolysans	0	0	0	0	0	0	0	0	0	0	0	0	0.00118	0	0	0	0	0	0	0	0.02259	0	0	0	0	0	0.00259	0	0	0	0	0	0	0	0	0	0	0	0	0.00379	0
Gemella_morbillorum	0	0	0	0	0	0	0	0	0	0	0	0	0.00029	0	0	0	0	0	0	0	0	0	0	0	0	0	0	0	0.0006	0	0	0	0	0	0	0	0	0.00218	0	0.00326	0
Gemella_sanguinis	0	0	0	0	0.00102	0	0	0	0	0	0	0	0.00157	0	0	0	0.00045	0	0	0	0.00359	0	0	0	0	0	0	0	0	0	0	0.00029	0.00013	0.00185	0.0003	0	0	0	0	0.00484	0
Gemella_unclassified	0.00035	0	0	0	0.00068	0	0	0	0	0	0	0	0.00154	0	0	0	4e-05	0.00117	0	0	0	0	0	0	0.0004	0	0.00104	0	0	0	0	0.00037	0.00088	0.00117	1e-05	0	0	0	0	0	0
Geobacillus_kaustophilus	0	0	0	0	0	0	0	0	0	0	0	0	0	0	0	0	0	0	0	0	0	0	0	0	0	0	0	0	0	0	0	0	0	0	0	0	0	0	0	0	0
Geobacillus_unclassified	0	0	0	0	0	0	0	0	0	0	0	0	0	0	0	0	0	0	0	0	0	0	0	0	0	0	0	0	0	0	0	0	0	0	0	0	0	0	0	0	0
Gillisia_unclassified	0	0	0	0	0	0	0	0	0	0	0	0	0	0	0	0	0	0	0	0	0	0	0.00088	0	0	0	0	0	0	0	0	0	0	0	0	0	0	0	0	0	0
Gluconacetobacter_unclassified	0	0	0	0	0	0	0	0	0	0	0	0	0	0	0	0	0	0	0	0	0	0	0	0	0	0	0	0	0	0	0	0	0	0	0	0	0	0	0	0	0
Gordonibacter_pamelaeae	0.0073	0.06617	0.00368	0.00303	0.00467	0	0	0	0	0.03218	0.00122	0.01616	0.00933	0.02699	0	0.0105	0.00064	0.00488	0	0.03958	0	0	0.00333	0.00493	0	0	0	0.00294	0.00053	0	0.00461	0	0.00663	0.06948	0.02616	0.01317	0	0.00181	0	0	0
Gracilibacillus_unclassified	0	0	0	0	0	0	0	0	0	0	0	0	0	0	0	0	0	0	0	0	0	0	0	0	0	0	0	0	0	0	0	0	0	0	0	0	0	0	0	0	0
Granulicatella_adiacens	0	0	0	0	0	0	0	0	0	0	0	0.00061	0	0	0.00131	0	0	0.00031	0.0031	0	0.00136	0.00397	0	0	0.00047	0.002	0.00086	0	0	0	0	0.00055	0.00047	0	0.00028	0	0	0	0	0.00938	0
Granulicatella_elegans	0	0	0	0	0	0	0	0	0	0	0	0	0	0	0	0	0	0	0	0	0	0	0	0	0	0	0	0	0	0	0	0	0	0	0	0	0	0	0	6e-05	0
Granulicatella_unclassified	0.00063	0.00035	0.00107	0.00532	0.00358	0	0.00083	0.00238	0.00179	0	0	0.00383	0.00164	0.0016	0.0201	0	0.00449	0.00313	0.00647	0.00371	0.0239	0.01058	0.00052	0.00212	0.00233	0.0023	0.00431	0.00248	0.0015	0.00078	0.00108	0.0036	0	0	0.00463	0	0	0.002	0.00227	0.00287	0.00035
Granulicella_unclassified	0	0	0	0.02036	0	0	0	0	0	0	0	0	0	0.00104	0	0.00112	0.00304	0	0	0.00188	0	0	0.00845	0.00308	0	0	0.00104	0	0	0	0	0	0	0	0	0.00084	0	0	0	0.00098	0.00316
Grapevine_yellow_speckle_viroid_2	0	0	0	0	0	0	0	0	0	0	0	0	0	0	0	0	0	0	0	0	0	0	0	0	0	0	0	0	0	0	0	0	0	0	0	0	0	0	0	0	0
Haemophilus_aegyptius	0	0	0	0	0	0	0	0	0	0	0	0	0	0	0	0	0	0	0	0	0	0	0	0	0	0	0	0	0	0	0	0	0	0	0	0	0	0	0	0	0
Haemophilus_haemolyticus	0	0	0	0	0	0	0	0	0	0	0	0.00027	0	0	0	0	0	0	0.00039	0	0	0.01482	0	0	0	0	0.00262	0	0	0	0	0.00203	0	0	0	0	0	0	0	0.00069	0
Haemophilus_influenzae	0	0	0	0	0	0	0	0	0	0	0	0	0	0	0	0	0	0	0	0	0	0	0	0	0	0	0	0	0	0	0	0	0	0	0	0	0	0	0	0	0
Haemophilus_parahaemolyticus	0	0	0	0	0	0	0	0	0	0	0	0	0	0	0	0	0	0	0	0	0	0	0	0	0	0	0.00767	0	0	0	0	0	0	0	0	0	0	0	0	0	0
Haemophilus_parainfluenzae	0	0.06284	0.18752	0.05716	0	0.00108	0.56238	0.15281	0.32994	0.09623	2.25426	0.48044	0	0.00171	0.52811	0.00948	0	0.01369	0.84013	0.08737	0.00704	4.86658	0.40072	0.03685	0	0.01969	0.56933	0.01774	0	0.02257	0.00607	2.54961	0.02352	0	0.16457	0.0013	0	0	0.25897	0.75284	0
Haemophilus_paraphrohaemolyticus	0	0	0	0	0	0	0	0	0	0	0	0	0	0	0	0	0	0	0	0	0	0	0	0	0	0	0.0105	0	0	0	0	0.04939	0	0	0	0	0	0	0	0.00027	0
Haemophilus_pittmaniae	0	0	0	0	0	0	0	0	0	0	0	0	0	0	0	0	0	0	0	0	0	0	0	0	0	0	0	0	0	0.00431	0	0	0	0	0	0	0	0	0	0	0
Haemophilus_sputorum	0	0	0.00336	0	0	0	0	0	0.00698	0	0	0.00294	0	0	0	0	0	0	0	0	0	0.2848	0	0	0	0	0.00107	0	0	0	0	0.49095	0	0	0	0	0	0	0	0.00184	0
Hafnia_alvei	0	0	0	0	0	0	0	0	0	0	0	0	0	0	0	0	0	0	0	0	0	0	0	0	0	0	0	0	0	0	0	0	0	0	0	0	0	0	0	0	0
Halobacillus_unclassified	0	0	0	0	0	0	0	0	0	0	0	0	0	0	0	0	0	0	0	0	0	0	0	0	0	0	0	0	0	0	0	0	0	0	0	0	0	0	0	0	0
Halobacterium_unclassified	0	0	0	0	0	0	0	0	0	0	0	0	0	0	0	0	0	0	0	0	0	0	0	0	0	0	0	0	0	0	0	0	0	0	0	0	0	0	0	0	0
Halomonas_unclassified	0	0	0	0	0	0	0	0	0	0	0	0	0	0	0	0	0	0	0	0	0	0	0	0	0	0	0	0	0	0	0.00522	0	0	0.00648	0	0	0	0	0	0	0
Hippea_unclassified	0	0	0	0	0	0	0	0	0	0	0	0	0	0	0	0	0	0	0	0	0	0	0	0	0	0	0	0	0	0	0	0	0	0	0	0	0	0	0	0	0
Holdemania_filiformis	0.0062	0	0.00378	0.04278	0.0272	0.00456	0.01691	0	0.02081	0.02774	0.01421	0.01895	0	0.10311	0	0.04492	0.17471	0	0	0.02893	0	0	0.03898	0.091	0	0	0.01175	0	0	0	0	0	0	0.14021	0.01832	0.03257	0.03183	0.68476	0	0.04414	0.08366
Holdemania_sp_AP2	0	0	0	0	0	0	0	0.08948	0	0	0	0	0.05622	0	0	0.06464	0	0	0	0	0	0	0	0	0	0	0	0	0	0	0.06562	0	0.12505	0.15075	0	0	0	0	0	0	0
Holdemania_unclassified	0.00112	0	0	0	0	0.00178	0.03249	0	0.01775	0	0	0.02203	0	0	0	0	0	0	0.02455	0	0	0	0.01301	0	0	0	0	0	0	0	0	0	0	0	0	0	0	0	0	0	0
Hymenobacter_unclassified	0	0	0	0	0	0	0	0	0	0	0	0	0	0	0	0	0	0	0	0	0	0	0	0	0	0	7e-05	0	0	0	0	0	0	0	0	0	0	0	0	0	0
Iresine_viroid_1	0	0	0	0	0	0	0	0	0	0	0	0	0	0	0	0	0	0	0	0	0	0	0	0	0	0	0	0	0	0	0	0	0	0	0	0	0	0	0	0	0
Janthinobacterium_unclassified	0	0	0	0.00177	0	0	0	0	0	0	0	0	0	0	0	0	0	0	0	0	0	0	0	0	0	0	0	0	0	0	0	0	0	0	0	0	0	0	0	0	0
Johnsonella_ignava	0	0	0	0	0	0	0	0	0	0	0	0	0	0	0	0	0	0	0	0	0	0	0	0	0	0	0	0	0	0	0	0	0	0	0	0	0	0	0	0	0
Jonquetella_unclassified	0	0	0	0	0	0	0	0	0	0	0	0	0	0	0	0	0	0	0	0	0	0	0	0	0	0	0	0	0	0	0	0	0	0	0	0	0	0	0	0	0
Kingella_oralis	0	0	0	0	0	0	0	0	0	0	0	0	0	0	0	0	0	0	0	0	0	0	0	0	0	0	0	0	0	0	0	0	0	0	0	0	0	0	0	0	0
Kingella_unclassified	0	0	0	0	0	0	0	0	0	0	0	0	0	0	0	0	0	0	0	0	0	0	0	0	0	0	0.00109	0	0	0	0	0	0	0	0	0	0	0	0	0	0
Klebsiella_oxytoca	0	0.00412	0	0	0	0	0	0	0	0	0	0	0	0.05657	0.00368	0	0.00487	0	0	0	0	0	0.06989	0	0	0	0.13372	0	0	0	0	0	0	0	0	0	0	0	0	0.01311	0
Klebsiella_pneumoniae	0	0.58014	0	0	0.49803	0	0.91193	0.041	0.04121	0.0034	0.00028	0.00183	0	0.12825	1.30329	0.01256	0.03302	0.002	0	0.05691	1.56856	0	0	0	0	0	1.5046	0	0.00107	0.12028	1.68809	0.01093	0.10076	1.06665	0	8.37891	0.08748	0	0	11.7135	0.76494
Klebsiella_sp_1_1_55	0	0	0	0	0	0	0	0	0	0	0	0	0	0	0	0	0	0	0	0	0	0	0	0	0	0	0	0	0	0	0	0	0	0	0	0	0	0	0	0	0
Klebsiella_sp_KTE92	0	0	0	0	0	0	0	0	0	0	0	0	0	0	0	0	0	0	0	0	0	0	0	0	0	0	0	0	0	0	0	0	0	0	0	0	0	0	0	0	0
Klebsiella_sp_MS_92_3	0	0	0	0	0	0	0	0	0	0	0	0	0	0	0.42514	0	0	0	0	0	0	0	0	0	0	0	0	0	0	0	0	0	0	0	0	0	0	0	0	0	0
Klebsiella_unclassified	0	0	0	0	0	0	0.1739	0	0	0.07673	0.00674	0	0	0.01761	0	0	0	0	0	0	0	0	0.01095	0.00181	0	0	0	0	0	0	0	0.00971	0	0	0	0	0	0	0	0	0
Klebsiella_variicola	0	0	0	0	0	0	0.00442	0	0	0	0	0	0	0	0	0	0	0	0	0	0	0	0	0	0	0	0	0	0	0	0	0	0	0	0	0	0	0	0	0	0
Kocuria_rhizophila	0	0	0	0	0	0	0	0	0	0	0	0	0	0	0	0	0	0	0	0	0	0	0	0	0	0	0	0	0	0	0	0	0	0	0	0	0	0	0	0	0
Kocuria_unclassified	0	0.00059	0	0	0	0	0	0	0	0	0	0	0	0	0	0	0	0	0	0	0	0	0	0	0	0	0	0	0	0	0	0	0	0	0	0	0	0	0	0	0
Kosakonia_radicincitans	0	0	0	0	0	0	0	0	0	0	0	0	0	0	0	0	0	0	0	0	0	0	0	0	0	0	0	0	0	0	0	0	0	0	0	0	0	0	0	0	0
Labrenzia_unclassified	0	0	0	0	0	0	0	0	0	0	0	0	0	0	0	0	0	0	0	0	0	0	0	0	0	0	0	0	0	0	0	0	0	0	0	0	0	0	0	0	0
Lachnoanaerobaculum_saburreum	0	0	0	0	0	0	0	0	0	0	0	0	0	0	0	0	0	0	0	0	0	0	0	0	0	0	0	0	0	0	0	0	0	0	0	0	0	0	0	0	0
Lachnospiraceae_bacterium_1_1_57FAA	0.11292	0.55288	0.00521	0.00914	0.09099	0.03104	0.06378	0.00335	0.01635	0.00561	0.01097	0.01217	1.25191	0.29998	0.0098	0.78265	0.96031	0.29821	0.00171	0.25815	0.03242	1.82221	0	0.02111	1.19667	0	0.12788	0.00854	0.01348	0	0.38881	0.05385	0.34796	0.3757	0.00678	0.09216	0.00164	0.62443	0.08729	0.108	0.14459
Lachnospiraceae_bacterium_1_4_56FAA	0	0.02542	0	0	0.00505	0.06092	0.00421	0	0	0	0	0.00584	0.02518	0	0	0	0.03246	0.57319	0	0	0	0	0	0.00422	0	0.01367	0	0	0.233	0	0.01483	0.0427	0	0.00329	0	0.01526	0	0.664	0	0	0
Lachnospiraceae_bacterium_2_1_46FAA	0	0	0	0	0	0	0	0	0	0	0	0	0	0	0	0	0	0	0	0	0.00012	0	0	0	0	0	0	0	0	0	0	0	0	0	0	0	0	0	0	0	0
Lachnospiraceae_bacterium_2_1_58FAA	0	0	0	0	0.00411	0.08225	0	0	0	0	0	0.00225	0.00697	0.0094	0	0.00602	0.23769	0.67801	0.0009	0.01001	0.00245	0.00142	0	0	0.02608	0	0.04818	0	8e-05	0	0.06211	0.00831	0	0	0.05851	0.00012	0.03116	0.01783	0	0.20925	0
Lachnospiraceae_bacterium_3_1_46FAA	0	0	0	0	0.07726	0.02005	0.75256	0.00189	0.0066	0.00301	0	0.45607	0.07707	0.01741	0	0.00895	0.30398	0.13031	0.10749	0.03698	0.00129	0.00067	0.03935	0.00434	0.36763	0	0.04259	0	0.10081	0	0.00953	0.00709	0.01806	0.01642	0.01478	0	0	0.02519	0.01498	0.06338	0.16479
Lachnospiraceae_bacterium_3_1_57FAA_CT1	0	0	0	0	0	0	0	0	0.00167	0.003	0	0	0.00323	0.00487	0	0	0	0	0	0.00589	0.01426	0	0.00209	0	0	0	0	0	0.39821	0	0	0	0.01311	0.04931	0	0.00036	0	0	0	0	0
Lachnospiraceae_bacterium_4_1_37FAA	0	0	0	0	0	0	0	0	0	0	0	0	0	0	0	0	0	0	0	0	0.00621	0	0	0	0	0.00046	0.00032	0	0	0	0.00071	0	0	0	0	0	0	0.00027	0	0	0
Lachnospiraceae_bacterium_5_1_57FAA	0	0.00446	0	0	0	0	0	0	8e-05	0	0	0	0	0	0	0	0.00887	0	0	0	0	0	0	0	0	0.18459	0.00394	0	0.01004	0	0.0037	0	0	0.00379	0	0	0	0	0	0	0
Lachnospiraceae_bacterium_5_1_63FAA	0.03063	0.0913	0.13424	0.07539	0.01059	0.22022	0.04759	0.13114	0	0.17574	0.1223	0.06375	0.1133	0.22073	0.14986	0.09344	0.22005	0.10385	0.45569	0.48964	1.13231	0.35416	0.08455	0.37139	0.37735	0.79071	0.22446	0.03826	0.04114	0	0.06631	0.1207	0.0847	0.30505	0.19565	0.06704	0.01107	0.25884	0.27503	0.22451	0.04192
Lachnospiraceae_bacterium_6_1_63FAA	0	0	0	0	0	0.00014	0	0	0	0	0	0	0	0	0	0	0	0	0	0	0.01582	0	0	0	0	0.08519	0.00209	0	0.00323	0	0	0	0	0	0	0	0	0	0	0	0
Lachnospiraceae_bacterium_7_1_58FAA	0.00563	0.21259	0.00074	0.01959	0.01582	0.0288	0.01146	0.00772	0.00093	0.05582	0.00316	0.01665	0.00247	0.00238	0	0.00778	0.01734	0.07032	0.00023	0.01871	0	0	0.00403	0.04711	0	0.23921	0.11335	0.15189	0.10261	0	0.01039	0.00078	0.00227	0.09226	0.00694	0.07251	0.00242	0.12398	0.00389	0.0041	0.0716
Lachnospiraceae_bacterium_8_1_57FAA	0	0	0.08102	0.35573	0	0	0	0.14047	0	0.04643	0.18778	0	0	0	0.13453	0	0	0	0.01998	0	0	0	0.25255	0	0	0.19823	0	0.00297	0	0	0	0	0	0	0	0	0.09195	0	0	0	0
Lachnospiraceae_bacterium_9_1_43BFAA	0	0	0	0	0	0.00441	0	0	0	0	0	0	0	0	0	0	0	0	0	0	0.04686	0	0	0	0.00031	0.04694	0.02512	0.00012	0.00087	0.00018	0	0	0	5e-05	0	0	0	0.00293	0	0	0
Lachnospiraceae_bacterium_ICM7	0	0	0	0	0	0	0	0	0	0	0	0	0	0	0	0	0	0	0	0	0	0	0	0	0.00062	0	0	0	0	0	0	0	0	0	0	0	0	0	0.00041	0	0
Lachnospiraceae_bacterium_oral_taxon_082	0	0	0	0	0	0	0	0	0	0	0	0	0	0	0	0	0	0	0	0	0	0	0	0	0	0	0	0	0	0	0	0	0	0	0	0	0	0	0	0	0
Lachnospiraceae_oral_taxon_107	0	0	0	0	0	0	0	0	0	0	0	0	0	0	0	0	0	0	0	0	0	0	0	0	0	0	0	0	0	0	0	0	0	0	0	0	0	0	0	0	0
Lactobacillus_acidophilus	0	0	0	0	0	0	0	0	0	0	0	0	0.00929	0	0	0	0	0	0	0.00677	0	0.48876	0	0	0	0	0	0	0	0	0	0	0	0	0	0	0	0	0	0	0
Lactobacillus_amylolyticus	0	0	0	0	0	0	0	0	0	0	0	0	0	0	0	0	0	0	0	0	0	0	0	0	0	0	0	0	0	0	0	0	0	0	0	0	0	0	0	0	0
Lactobacillus_amylovorus	0	0	0	0	0	0	0	0	0	0	0	0	0.0006	0	0	0	0	0	0	0	0	0.00133	0	0	0	0	0	0	0	0	0	0	0	0	0	0	0	0	0	0	0
Lactobacillus_animalis	0	0	0	0	0	0	0	0	0	0	0	0	0	0	0	0	0	0	0	0	0	0	0	0	0	0	0	0	0	0	0	0	0	0	0	0	0	0	0	0	0
Lactobacillus_antri	0	0	0	0	0	0	0	0	0	0	0	0	0	0	0	0	0	0	0	0	0	0	0	0	0	0	0	0	0	0	0	0	0	0	0	0	0	0	0	0	0
Lactobacillus_brevis	0	0	0	0	0	0	0	0	0	0	0	0	0	0	0	0	0	0	0	0	0	0	0	0	0	0	0	0	0	0	0	0	0	0	0	0	0	0	0	0	0
Lactobacillus_casei_paracasei	0	0	0	0	0	0	0	0	0	0	0	0	0	0	0	0	0.00028	0	0	0	0	0	0	0	0	0	0	0	0	0	0	0	0	0	0	0	0	0	0	0	0
Lactobacillus_crispatus	0	0	0	0	0	0	0	0	0	0	0	0	0	0	0	0	0	0	0.01606	0	0	0.0333	0	0	0	0.0073	0	0	0	0	0	0	0	0	0	0	0	0	0	0	0
Lactobacillus_curvatus	0	0	0	0	0	0	0	0	0	0	0	0	0	0	0	0	0	0	0	0	0	0	0	0	0	0	0	0	0	0	0.00183	0	0	0	0	0	0	0	0	0	0
Lactobacillus_delbrueckii	0	0	0	0	0	0	0	0	0	0	0	0	0	0	0	0	0	0	0	0.00164	0	0	0	0	0	0	0	0	0	0	0	0	0	0	0	0	0	0	0	0.25824	0
Lactobacillus_farciminis	0.00031	0	0	0	0	0	0	0	0	0	0	0	0	0	0	0	0	0	0	0	0	0	0	0	0	0	0	0	0	0	0	0	0	0	0	0	0	0	0	0	0
Lactobacillus_fermentum	0	0	0	0	0	0	0	0	0	0	0	0	0	0	0	0	0.00038	0	0	0	0	0	0	0	0	0.00036	0	0	0	0	0	0	0	0	0	0	0	0	0	0	0
Lactobacillus_fructivorans	0	0	0	0	0	0	0	0	0	0	0	0	0	0	0	0	0	0	0	0	0	0	0	0	0	0	0	0	0	0	0	0	0	0	0	0	0	0	0	0	0
Lactobacillus_gasseri	0	0	0	0	0	0	0	0	0	0	0	0	0	0	0	0	0	0	0	0	0	0	0	0	0	0	0	0	0	0	0	0	0	0	0	0	0	0	0	0	0
Lactobacillus_helveticus	0	0	0	0	0	0	0	0	0	0	0	0	0	0	0	0	0	0	0	0	0	0	0	0	0	0	0	0	0	0	0	0	0	0	0	0	0	0	0	0	0
Lactobacillus_iners	0	0	0	0	0	0	0	0	0	0	0	0	0	0	0	0	0	0	0	0	0	0	0	0	0	0	0	0	0	0	0	0	0	0	0	0	0	0	0	0	0
Lactobacillus_jensenii	0	0	0	0	0	0	0	0	0	0	0	0	0	0	0	0	0	0	0	0	0	0	0	0	0	0	0	0	0	0	0	0	0	0	0	0	0	0	0	0	0
Lactobacillus_johnsonii	0	0	0	0	0	0	0	0	0	0	0	0	0	0	0	0	0	0	0	0	0	0	0	0	0	0	0	0	0	0	0	0	0	0	0	0	0	0	0	0	0
Lactobacillus_mucosae	0	0	0	0	0	0	0	0	0	0	0	0	0.02592	0.00519	0	0	0	0	0	0	0	0	0	0	0	0	0	0	0	0	0.06128	0	0	0	0	0	0	0	0	0	0
Lactobacillus_oris	0	0	0	0	0	0	0	0	0	0	0	0	0	0	0	0	0	0	0	0	0	0	0	0	0	0.0096	0	0	0	0	0	0	0	0	0	0	0	0	0	0	0
Lactobacillus_pentosus	0	0	0	0	0	0	0	0	0	0	0	0	0	0	0	0	0	0	0	0	0	0	0	0	0	0	0	0	0	0	0	0	0	0	0	0	0	0	0	0	0
Lactobacillus_plantarum	0	0	0	0	0	0	0.03891	0	0	0	0	0	0	0	0	0	0	0	0	0	0	0	0	0	0	0	0	0	0	0	0	0	0	0.10844	0	0	0	0	0	0	0
Lactobacillus_reuteri	0	0	0	0	0	0	0	0	0	0	0	0	0	0	0	0	0	0	0	0	0	0	0	0	0	0	0	0	0	0	0	0.00141	0	0	0	0	0	0	0	0	0
Lactobacillus_rhamnosus	0	0	0	0	0	0	0	0	0	0	0	0.02639	0	0	0	0	0	0	0	0	0	0	0	0	0	0	0	0	0	0	0	0	0	0	0	0	0	0	0	0	0
Lactobacillus_rossiae	0	0	0	0	0	0	0	0	0	0	0	0	0	0	0	0	0	0	0	0	0	0	0	0	0	0	0	0	0	0	0	0	0	0	0	0	0	0	0	0	0
Lactobacillus_ruminis	0	0	0	0.02228	0	0	0	0	0	0	0	0	0.00096	0	0	0	18.725	0	0	0	0	0	4.45203	0	0	0	0	0	0	0.03337	0	0	3.16722	0.00113	0	0	0	0	0	0	0
Lactobacillus_saerimneri	0	0	0	0	0	0	0	0	0	0	0	0	0	0	0	0	0	0	0	0	0	0	0	0	0	0	0	0	0	0	0	0	0	0	0	0	0	0	0	0	0
Lactobacillus_sakei	0	0	0	0	0	0	0	0	0	0	0	0	0	0	0	0	0	0	0	0	0	0	0	0	0	0	0	0	0	0	0	0	0	0	0	0	0	0	0	0	0
Lactobacillus_salivarius	0	0	0	0	0	0	0	0	0	0	0	0	0	0.06819	0	0	0	0	0	0	0	0	0	0	0	0	0	0	0	0	0	0	0.00296	0	0	0	0	0	0	0.33476	0
Lactobacillus_sanfranciscensis	0	0	0	0	0	0	0	0	0	0	0	0	0	0	0	0	0	0	0	0	0	0	0	0	0	0	0	0	0	0	0	0	0	0	0	0	0	0	0	0	0
Lactobacillus_sp_7_1_47FAA	0	0	0	0	0	0	0	0	0	0	0	0	0	0	0	0	0	0	0	0	0	0	0	0	0	0	0	0	0	0	0	0	0	0	0	0	0	0	0	0	0
Lactobacillus_vaginalis	0	0	0	0	0	0	0	0	0	0	0	0	0	0	0	0	0	0	0	0	0	0	0	0	0	0	0	0	0	0	0	0	0	0	0	0	0	0	0	0.00282	0
Lactococcus_garvieae	0	0.00207	0.00145	0	0	0	0.0039	0	0	0	0	0	0	0.01683	0.00906	0	0.1479	0	0	0.00141	0	0	0	0	0	0.00207	0	0	0.0033	0.05025	0	0.00068	0	0	0	0	0	0	0	0	0
Lactococcus_lactis	0	0	0	0	0	0	0	0	0	0	0	0	0	0.01557	0	0	0.02426	0	0	0	0	0	0	0	0	0	0	0	0	0.00286	0	0	0	0	0	0	0	0	0	0	0
Lactococcus_raffinolactis	0	0	0	0	0	0	0	0	0	0	0	0	0	0	0	0	0	0	0	0	0	0	0	0	0	0	0	0	0	0	0	0	0	0	0	0	0	0	0	0	0
Laribacter_hongkongensis	0	0	0	0	0	0	0	0	0	0	0	0	0	0	0	0	0	0	0	0	0	0	0	0	0	0	0	0	0	0	0	0	0	0	0	0	0	0	0	0	0
Lautropia_mirabilis	0	0	0	0	0	0	0	0	0	0	0	0	0	0	0	0	0	0	0	0	0	0	0	0	0	0	0	0	0	0	0	0	0	0	0	0	0	0	0	0	0
Lawsonia_intracellularis	0	0	0	0	0	0	0	0	0	0	0	0	0	0	0	0	0	0	0	0	0	0	0	0	0	0	0	0	0	0	0	0	0	0	0	0	0	0	0	0	0
Leifsonia_unclassified	0	0	0	0	0	0	0	0	0	0	0	0	0	0	0	0	0	0	0	0	0	0	0	0	0	0	0	0	0	0	0	0	0	0	0	0	0	0	0	0	0
Leifsonia_xyli	0	0	0	0	0	0	0	0	0	0	0	0	0	0	0	0	0	0	0	0	0	0	0	0	0	0	0	0	0	0	0	0	0	0	0	0	0	0	0	0	0
Leptotrichia_buccalis	0	0	0	0	0	0	0	0	0	0	0	0	0	0	0	0	0	0	0	0	0	0	0	0	0	0	0	0	0	0	0	0	0	0	0	0	0	0	0	0	0
Leptotrichia_hofstadii	0	0	0	0	0	0	0	0	0	0	0	0	0	0	0	0	0	0	0	0	0	0	0	0	0	0	0	0	0	0	0	0	0	0	0	0	0	0	0	0	0
Leptotrichia_shahii	0	0	0	0	0	0	0	0	0	0	0	0	0	0	0	0	0	0	0	0	0	0	0	0	0	0	0	0	0	0	0	0	0	0	0	0	0	0	0	0	0
Leptotrichia_unclassified	0	0	0	0	0	0	0	0	0	0	0.00079	0	0	0	0	0	0	0	0	0	0	0	0	0	0	0	0	0	0	0	0	0	0	0	0	0	0	0	0	0	0
Leptotrichia_wadei	0	0	0	0	0	0	0	0	0	0	0.00334	0	0	0	0	0	0	0	0	0	0	0	0	0	0	0	0	0	0	0	0	0	0	0	0	0	0	0	0	0	0
Leucobacter_unclassified	0	0	0	0	0	0	0	0	0	0	0	0	0	0	0	0	0	0	0	0	0	0	0	0	0	0	0	0	0	0	0	0	0	0	0	0	0	0	0	0	0
Leuconostoc_carnosum	0	0	0	0	0	0	0	0	0	0	0	0	0	0	0	0	0	0	0	0	0	0	0	0	0	0	0	0	0	0	0	0	0	0	0	0	0	0	0	0	0
Leuconostoc_citreum	0	0	0	0	0	0	0	0	0	0	0	0	0	0	0	0	0.00691	0	0	0	0	0	0	0	0	0	0	0	0	0	0	0	0	0.01159	0	0	0	0	0	0	0
Leuconostoc_fallax	0	0	0	0	0	0	0	0	0	0	0	0	0	0	0	0	0	0	0	0	0	0	0	0	0	0	0	0	0	0	0	0	0	0	0	0	0	0	0	0	0
Leuconostoc_gasicomitatum	0	0	0	0	0	0	0	0	0	0	0	0	0	0	0	0	0	0	0	0	0	0	0	0	0	0	0	0	0	0	0	0	0	0	0	0	0	0	0	0	0
Leuconostoc_gelidum	0	0	0	0	0	0	0	0	0	0	0	0	0	0	0	0	0	0	0	0	0	0	0	0	0	0	0	0	0	0	0	0	0	0	0	0	0	0	0.00064	0	0
Leuconostoc_kimchii	0	0	0	0	0	0	0	0	0	0	0	0	0	0	0	0	0	0	0	0	0	0	0	0	0	0	0	0	0	0	0	0	0	0	0	0	0	0	0	0	0
Leuconostoc_lactis	0	0	0.00411	0	0	0	0.08676	0	0	0	0	0	0	0	0.09434	0	0	0	0	0	0	0	0	0	0	0	0.01368	0	0	0	0	0	0	0	0	0	0	0	0	0	0
Leuconostoc_mesenteroides	0	0	0	0	0	0	0	0	0	0	0	0	0	0	0	0	0	0	0	0	0	0	0	0	0	0	0	0	0	0	0	0	0	0	0	0	0	0	0	0	0
Leuconostoc_pseudomesenteroides	0	0	0	0	0	0	0.01066	0	0	0	0	0	0	0	0	0	0	0	0	0	0	0	0	0	0	0	0	0	0	0	0	0	0	0	0	0	0	0	0	0	0
Leuconostoc_unclassified	0	0	0.00096	0	0	0	0	0	0.00121	0	0	0	0	0	0	0.00095	0.00286	0	0	0.00238	0	0	0	0	0	0	0	0	0	0	0	0	0	0	0	0	0	0	0.0019	0	0
Limnohabitans_unclassified	0	0	0	0	0	0	0	0	0	0	0	0	0	0	0	0	0	0	0	0	0	0	0	0	0	0	0	0	0	0	0	0	0	0	0	0	0	0	0	0	0
Listeria_unclassified	0	0	0	0	0	0	0	0	0	0	0	0	0	0	0	0	0	0	0	0	0	0	0	0	0	0	0	0	0	0	0	0	0	0	0	0	0	0	0	0	0
Lysinibacillus_sphaericus	0	0	0	0	0	0	0	0	0	0	0	0	0	0	0	0	0	0	0	0	0	0	0	0	0	0	0	0	0	0	0	0	0	0	0	0	0	0	0	0	0
Macrococcus_caseolyticus	0	0	0	0	0	0	0	0	0	0	0	0	0	0	0	0	0	0	0	0	0	0	0	0	0	0	0	0	0	0	0	0	0	0	0	0	0	0	0	0	0
Marinimicrobia_bacterium_JGI_0000059_L03	0	0	0	0	0	0	0	0	0	0	0	0	0	0	0	0	0	0	0	0	0	0	0	0	0	0	0	0	0	0	0	0	0	0	0	0	0	0	0	0	0
Marinimicrobia_bacterium_SCGC_AAA160_C11	0	0	0	0	0	0	0	0	0	0	0	0	0	0	0	0	0	0	0	0	0	0	0	0	0	0	0	0	0	0	0	0	0	0	0	0	0	0	0	0	0
Marinobacter_unclassified	0	0	0	0	0	0	0	0	0	0	0	0	0	0	0	0	0	0	0	0	0	0	0	0	0	0	0	0	0	0	0	0	0	0	0	0	0	0	0	0	0
Marvinbryantia_formatexigens	0	0	0	0	0	0	0	0	0	0	0	0	0	0	0	0	0	0	0	0	0	0	0	0	0	0	0	0	0	0	0	0	0	0	0	0	0	0	0	0	0
Massilia_unclassified	0	0	0	0	0	0	0	0	0	0	0	0	0	0	0	0	0	0	0	0	0	0	0	0	0	0	0	0	0	0	0	0	0	0	0	0	0	0	0	0	0
Megamonas_funiformis	0	0	0	2.38502	0.18466	0	0.42243	0	0.00135	0.00131	0	0	0	0	0	0.00024	0	3.92268	0	0	0	0.02046	0	0	0.00092	0	0	0	0	0.5313	0	16.9454	1.49828	0	0	0.01896	1.16742	0	0	0.00196	0.00137
Megamonas_hypermegale	0	0	0.00224	0.00093	1.08772	0	0.01162	0	0.21794	0	0	6.0164	0	0	0.00569	0	0.00164	0.00077	0	0	0	0.00438	0	0	0.00117	0	0	0	0	0.18786	0	0.65173	0.10113	0.00026	0	0.04468	0	0	0	0.00703	0.2782
Megamonas_rupellensis	0	0.00028	0.00082	0.12664	9.13247	0	0.00091	0	0.49235	0.00024	0	0	0	0.00026	0	0	0.00065	0.01923	0	0	0	0.00149	0	0	0.00012	0	0	0	0	0.04317	0	1.16198	0.10344	0	0	0	0.02401	0	0	0.022	0.0286
Megamonas_unclassified	0.00284	0.00256	0.00355	8.21942	20.3915	0	2.21112	0	4.13369	0.00983	0.00696	8.18668	0.00262	0.00134	0.02258	0.00351	0.0061	12.962	0.00225	0.0021	0.00376	0.05423	0	0	0.00389	0.0001	0.00119	0.00339	0	6.50533	0.00155	29.5238	4.14559	0.00425	0	0.06953	6.40825	0	0.00389	0.38135	0.41969
Megasphaera_elsdenii	0	0	0	0	0	0	0.10911	0	0	0	0	0	0	0	0	0	0	0	0	0	0.03017	0	0.00061	0	0	0	0	0	0	0	0	0	0	0	0	0	0	0	0.0414	0	0
Megasphaera_genomosp_type_1	0	0	0	0	0	0	0	0	0	0	0	0	0	0	0	0	0	0	0	0	0	0	0	0	0	0	0	0	0	0	0	0	0	0	0	0	0	0	0	0	0
Megasphaera_micronuciformis	0	0.00814	0	0	0	0	0	0	0	0	0.03952	0.00046	0	0	0	0	0	0	0	0	0.00489	0	0	0	0	0.0064	0	0	0	0	0	0	0	0	0	0	0	0	0.00033	0.00209	0
Megasphaera_sp_BV3C16_1	0	0	0	0	0	0	0	0	0	0	0	0	0	0	0	0	0	0	0	0	0	0	0	0	0	0	0	0	0	0	0	0	0	0	0	0	0	0	0	0	0
Megasphaera_unclassified	0	0	0	0.0492	3.64131	0	1.81915	0.01409	0.00459	0	0	0.00637	0.0293	0.00401	0.03598	0	0.00586	0	0	0	3.51067	0	0.05364	0.01735	0	2.31567	0.50844	0.00874	0.02492	0.0046	0.02427	0.0189	0	0.00863	0.00291	0.00324	0	0	0.1796	0	0
Meiothermus_unclassified	0	0	0	0	0	0	0	0	0	0	0	0	0	0	0	0	0	0	0	0	0	0	0	0	0	0	0	0	0	0	0	0	0	0	0	0	0	0	0	0	0
Mesoplasma_florum	0	0	0	0	0	0	0	0	0	0	0	0	0	0	0	0	0	0	0	0	0	0	0	0	0	0	0	0	0	0	0	0	0	0	0	0	0	0	0	0	0
Methanobrevibacter_smithii	0.00839	0	0	0	0	0	0	0	0	0	0	0	0	0	0	0	0	0	0	0	0	0	0.4808	0	0	0	0	0	0	0	0	0	0	0	1.08282	0	0	0	0	0.09741	0
Methanobrevibacter_unclassified	0	0	0	0	0	0	0	0	0	0	0	0	0	0	0	0	0	0	0	0	0	0	0.02616	0	0	0	0	0	0	0	0	0.00081	0	0	0	0	0	0	0	0	0
Methanocaldococcus_unclassified	0	0	0	0	0	0	0	0	0	0	0	0	0	0	0	0	0	0	0	0	0	0	0	0	0	0.00475	0	0	0	0	0	0	0	0	0	0	0	0	0	0	0
Methanosphaera_stadtmanae	0.08268	0	0	0	0	0	0	0	0	0	0	0	0	0	0	0	0	0	0	0	0	0	0.29106	0	0	0	0	0	0	0	0	0	0	0	0	0	0	0	0	0	0
Methanothermococcus_unclassified	0	0	0	0	0	0	0	0	0	0	0	0	0	0	0	0	0	0	0	0	0	0	0	0	0	0	0	0	0	0	0	0	0	0	0	0	0	0	0	0	0
Methylotenera_unclassified	0	0	0	0	0	0	0	0	0	0	0	0	0	0	0	0	0	0	0	0	0	0	0	0	0	0	0	0	0	0	0	0	0	0	0	0	0	0	0	0	0
Methylotenera_versatilis	0	0	0	0	0	0	0	0	0	0	0	0	0	0	0	0	0	0	0	0	0	0	0	0	0	0	0	0	0	0	0	0	0	0	0	0	0	0	0	0	0
Methyloversatilis_unclassified	0	0	0	0	0	0	0	0	0	0	0	0	0	0	0	0	0	0	0	0	0	0	0	0	0	0	0	0	0	0	0	0	0	0	0	0	0	0	0	0	0
Methyloversatilis_universalis	0	0	0	0	0	0	0	0	0	0	0	0	0	0	0	0	0	0	0	0	0	0	0	0	0	0	0	0	0	0	0	0	0	0	0	0	0	0	0	0	0
Microbulbifer_unclassified	0	0	0	0	0	0	0	0	0	0	0	0	0	0	0	0	0	0	0	0	0	0	0	0	0	0	0	0	0	0	0	0	0	0	0	0	0	0	0	0	0
Microcoleus_unclassified	0	0	0	0	0	0	0	0	0	0	0	0	0	0	0	0	0	0	0	0	0	0	0	0	0	0	0	0	0	0	0	0	0	0	0	0	0	0	0	0	0
Mitsuokella_multacida	0	0	0	0	0	0	0	0	0	0	0	0	1.18575	0	0	0	0	0	0	0	0	0	5.35992	0	0	0	0	0	0	0	0	0	0	0	0	0	0	0	0	0	0
Mitsuokella_unclassified	0.00345	0.00348	0.01511	0.00498	0.00216	0	0.02044	0	0	0.004	0.01194	0.0039	0.07395	0.00458	0.00684	0.00328	0.02231	0.00398	0.00373	0.02207	0.01039	0.00811	0	0.00226	0.00198	0.01067	0.00607	0.00166	0.00576	0.01574	0.00231	0.00144	0.00992	0.01004	0.01159	0.00246	0.00381	0.01011	0.01866	0.00289	0.00309
Mobiluncus_curtisii	0	0	0	0	0	0	0	0	0	0	0	0	0	0	0	0	0	0	0	0	0	0	0	0	0	0	0	0	0	0	0	0	0	0	0	0.00061	0	0	0	0	0
Mobiluncus_mulieris	0	0	0	0	0	0	0	0	0	0	0	0	0	0	0	0	0	0	0	0	0	0	0	0	0	0	0	0	0	0	0	0	0	0	0	0	0	0	0	0	0
Mobiluncus_unclassified	0	0	0	0	0	0	0	0	0	0	0	0	0	0	0	0	0	0	0	0	0	0	0	0	0	0	0	0	0	0	0	0	0	0	0	0	0	0	0	0	0
Morganella_morganii	0	0	0	0	0	0	0	0	0	0	0	0	0	0	0	0	0	0	0	0	0	0	0	0	0	0	0	0	0	0	0	0	0	0.00091	0	0	0	0	0	0	0
Mycobacterium_ulcerans	0	0	0	0	0	0	0	0	0	0	0	0	0	0	0	0	0	0	0	0	0	0	0	0	0	0	0	0	0	0	0	0	0	0	0	0	0	0	0	0	0
Mycoplasma_alkalescens	0	0	0	0	0	0	0	0	0	0	0	0	0	0	0	0	0	0	0	0	0	0	0	0	0	0	0	0	0	0	0	0	0	0	0	0	0	0	0	0	0
Mycoplasma_alligatoris	0	0	0	0	0	0	0	0	0	0	0	0	0	0	0	0	0	0	0	0	0	0	0	0	0	0	0	0	0	0	0	0	0	0	0	0	0	0	0	0	0
Mycoplasma_arginini	0	0	0	0	0	0	0	0	0	0	0	0	0	0	0	0	0	0	0	0	0	0	0	0	0	0	0	0	0	0	0	0	0	0	0	0	0	0	0	0	0
Mycoplasma_canis	0	0	0	0	0	0	0	0	0	0	0	0	0	0	0	0	0	0	0	0	0	0	0	0	0	0	0	0	0	0	0	0	0	0	0	0	0	0	0	0	0
Mycoplasma_capricolum	0	0	0	0	0	0	0	0	0	0	0	0	0	0	0	0	0.00201	0	0	0.00128	0	0	0	0	0	0	0	0	0	0	0	0	0	0.0007	0.00018	0	0	0	0	0	0
Mycoplasma_columbinum	0	0	0	0	0	0	0	0	0	0	0	0	0	0	0	0	0	0	0	0	0	0	0	0	0	0	0	0	0	0	0	0	0	0	0	0	0	0	0	0	0
Mycoplasma_flocculare	0	0	0	0	0	0	0	0	0	0	0	0	0	0	0	0	0	0	0	0	0	0	0	0	0	0	0	0	0	0	0	0	0	0	0	0	0	0	0	0	0
Mycoplasma_hominis	0	0	0	0	0	0	0	0	0	0	0	0	0	0	0	0	0	0	0	0	0	0	0	0	0	0	0	0	0	0	0	0	0	0	0	0	0	0	0	0	0
Mycoplasma_hyopneumoniae	0	0	0	0	0	0	0	0	0	0	0	0	0	0	0	0	0	0	0	0	0	0	0	0	0	0	0	0	0	0	0	0	0	0	0	0	0	0	0	0	0
Mycoplasma_leachii	0	0	0	0	0	0	0	0	0	0	0	0	0	0	0	0	0.00051	0	0	0	0	0	0	0	0	0	0	0	0	0	0	0	0	0	0	0	0	0	0	0	0
Mycoplasma_mobile	0	0	0	0	0	0	0	0	0	0	0	0	0	0	0	0	0	0	0	0	0	0	0	0	0	0	0	0	0	0	0	0	0	0	0	0	0	0	0	0	0
Mycoplasma_mycoides	0	0	0	0	0	0	0	0	0	0	0	0	0	0	0	0	0	0	0	0	0	0	0	0	0	0	0	0	0	0	0	0	0	0	0	0	0	0	0	0	0
Mycoplasma_orale	0	0	0	0	0	0	0	0	0	0	0	0	0	0	0	0	0	0	0	0	0	0	0	0	0	0	0	0	0	0	0	0	0	0	0	0	0	0	0	0	0
Mycoplasma_yeatsii	0	0	0	0	0	0	0	0	0	0	0	0	0	0	0	0	0.0006	0	0	0	0	0	0	0	0	0	0	0	0	0	0	0	0	0	0	0	0	0	0	0	0
Myroides_odoratimimus	0	0	0	0	0	0	0	0	0	0	0	0	0	0	0	0	0	0	0	0	0	0	0	0	0	0	0	0	0	0	0	0	0	0	0	0	0	0	0	0	0
Myroides_odoratus	0	0	0	0	0	0	0	0	0	0	0	0	0	0	0	0	0	0	0	0	0	0	0	0	0	0	0	0	0	0	0	0	0	0	0	0	0	0	0	0	0
Myroides_unclassified	0	0	0	0	0	0	0	0	0	0	0	0	0	0	0	0	0	0	0	0	0	0	0	0	0	0	0	0	0	0	0	0	0	0	0	0	0	0	0	0	0
Neisseria_elongata	0	0	0	0	0	0	0	0	0	0	0	0	0	0	0	0	0	0	0	0	0	0	0	0	0	0	0	0	0	0	0	0	0	0	0	0	0	0	0	0	0
Neisseria_flavescens	0	0	0	0	0	0	0	0	0	0	0	0	0	0	0	0	0	0	0	0	0	0.01465	0	0	0	0	0.01419	0	0	0	0	0	0	0	0	0	0	0	0	0	0
Neisseria_gonorrhoeae	0	0	0	0	0	0	0	0	0	0	0	0	0	0	0	0	0	0	0	0	0	0	0	0	0	0	0	0	0	0	0	0	0	0	0	0	0	0	0	0	0
Neisseria_macacae	0	0	0	0	0	0	0	0	0	0	0	0	0	0	0	0	0	0	0	0	0	0	0	0	0	0	0	0	0	0	0	0	0	0	0	0	0	0	0	0	0
Neisseria_meningitidis	0	0	0	0	0	0	0	0	0	0	0	0	0	0	0	0	0	0	0	0	0	0	0	0	0	0	0.00066	0	0	0	0	0	0	0	0	0	0	0	0	0	0
Neisseria_sicca	0	0	0	0	0	0	0	0	0	0	0	0	0	0	0	0	0	0	0	0	0	0	0	0	0	0	0	0	0	0	0	0	0	0	0	0	0	0	0	0	0
Neisseria_subflava	0	0	0	0	0	0	0	0	0	0	0	0	0	0	0	0	0	0	0	0	0	0	0	0	0	0	0	0	0	0	0	0	0	0	0	0	0	0	0	0	0
Neisseria_unclassified	0	0	0	0	0	0	0	0.00075	0	0	0	0	0	0	0	0	0	0	0	0	0	0.01945	0.00209	0	0	0	0	0	0	0	0	0.00404	0	0	0	0	0	0	0	0	0
Niabella_unclassified	0	0	0	0	0	0	0	0	0	0	0	0	0	0	0	0	0	0	0	0	0	0	0	0	0	0	0	0	0	0	0	0	0	0	0	0.00014	0	0	0	0	0
Nocardioides_unclassified	0	0	0	0	0	0	0	0	0	0	0	0	0	0	0	0	0	0	0	0	0	0	0	0	0	0	0	0	0	0	0	0	0	0	0	0	0	0	0	0	0
Odoribacter_laneus	0	0	0	0	0	0	0	0	0	0	0	0	0	0	0	0	0	0	0	0	0	0	0	0	0	0	0	0	0	0	0	0	0	0	0	0	0	0	0	0	0
Odoribacter_splanchnicus	0.06193	1.58703	0.30803	2.13223	0.07755	0	0.09831	1.15707	0.80864	0.50278	0.21899	0	1.26848	0.35997	0.17635	0.82242	0	0	0	0.32342	0	0	0.45625	1.46752	0	0	0	0	0	0	1.22764	0	0.22394	0.09683	0.25637	0.41588	1.27777	0	0.04071	0.06075	1.47124
Odoribacter_unclassified	0	0	0	0	0	0.01223	0	0	0	0	0	0.00488	0	0	0	0	0	0.00269	0	0	0	0	0	0	0	0.00228	0	0.00467	0.01201	0	0	0.01887	0	0	0	0	0	0	0	0	0
Oligella_unclassified	0	0	0	0	0	0	0	0	0	0	0	0	0	0	0	0	0	0	0	0	0	0	0	0	0	0	0	0	0	0	0	0	0	0	0	0	0	0	0	0	0
Oligella_ureolytica	0	0	0	0	0	0	0	0	0	0	0	0	0	0	0	0	0	0	0	0	0	0	0	0	0	0	0	0	0	0	0	0	0	0	0	0	0	0	0	0	0
Olsenella_profusa	0	0	0	0	0	0	0	0	0	0	0	0	0	0	0	0	0	0	0	0	0	0	0	0	0	0	0	0	0	0	0	0	0	0	0	0	0	0	0	0	0
Olsenella_uli	0	0	0	0	0	0	0	0	0	0	0	0	0	0	0	0	0	0	0	0	0	0	0	0	0	0	0	0	0	0	0	0	0	0	0	0	0	0	0	0	0
Olsenella_unclassified	0	0	0.00038	0.00958	0	0	0.00122	0	0.00034	0	0	0	0.00114	0.00185	0	0	0.00446	0	0	0	0	0	0.01298	0	0	0	0	0	0.00025	0	0	0	0.00086	0.00205	0.00056	0	0	0.00037	0	0	0
Onion_yellows_phytoplasma	0	0	0	0	0	0	0	0	0	0	0	0	0	0	0	0	0	0	0	0	0	0	0	0	0	0	0	0	0	0	0	0	0	0	0	0	0	0	0	0	0
Oribacterium_sinus	0	0	0	0	0	0	0	0	0	0	0.00063	0	0	0	0	0	0	0	0.00128	0	0	0.00018	0	0	0.00068	0	0	0	0	0	0	0	0	0	0	0	0	0	0.00833	0.00095	0
Oribacterium_sp_ACB1	0	0	0	0	0	0	0	0	0	0	0	0	0	0	0	0	0	0	0	0	0	0	0	0	0	0	0	0	0	0	0	0	0	0	0	0	0	0	0	0	0
Oribacterium_sp_oral_taxon_078	0	0	0	0	0	0	0	0	0	0	0	0	0	0	0	0	0	0	0	0	0	0	0	0	0	0	0	0	0	0	0	0	0	0	0	0	0	0	0	0	0
Oscillibacter_sp_KLE_1728	0	0	0	0	0	0	0	0	0	0	0	0	0	0	0	0	0	0.13116	0	0	0	0	0	0	0	0	0	0	0	0	0	0	0	0	0	0	0	0	0	0	0.63595
Oscillibacter_sp_KLE_1745	0	0	0	0	0	0	0	0	0	0.07892	0	0.35952	0.07337	0	0	0.06475	0	0	0	0.21785	0	0	0	0	0	0	0	0	0.17062	0	0	0	0	0	0	0	0	0	0	0	0.61009
Oscillibacter_unclassified	0.17622	0.01123	0.02985	0.71855	0.69656	0.14194	0.27337	0.5005	0.22914	0.16712	0.09177	0.0743	0.20115	0.5509	0.00587	0.39551	0.21339	0.21239	0.00187	0.42539	0	0	0.08499	0.73779	0.39999	0	0.68695	2.70731	3.2942	0	0.00399	0.01491	0.07313	2.31033	0.08518	0.41115	0.06056	1.49802	0.11228	0.0228	0.13401
Oscillibacter_valericigenes	0	0	0	0	0	0	0	0	0	0	0	0	0	0	0	0	0	0	0	0	0	0	0	0	0	0	0	0	0	0	0	0	0	0	0	0	0	0	0	0	0
Oxalobacter_formigenes	0	0	0	0.0181	0.01437	0	0.08086	0.00704	0.00494	0	0	0.0073	0	0	0	0	1.39658	0	0	0.00623	0	0	0.01487	0.00693	0	0	0.04325	0	0.19578	0	0.00165	0	0	0.02885	0.00986	0.0003	0	0	0	0.0115	0
Pantoea_agglomerans	0	0	0	0	0	0	0	0	0	0	0	0	0	0	0	0	0	0	0	0	0	0	0	0	0	0	0	0	0	0	0	0	0	0	0	0	0	0	0	0	0
Pantoea_ananatis	0	0	0	0	0	0	0	0	0	0	0	0	0	0	0	0	0	0	0	0	0	0	0	0	0	0	0	0	0	0	0	0	0	0	0	0	0	0	0	0	0
Pantoea_dispersa	0	0	0	0	0	0	0	0	0	0	0	0	0	0	0	0	0	0	0	0	0	0	0	0	0	0	0	0	0	0	0	0	0	0	0	0	0	0	0	0	0
Pantoea_unclassified	0	0.00678	0	0.0068	0.00521	0.06345	0	0	0	0	0	0	0	0	0	0	0	0	0	0	0.03342	0	0	0	0	0	0.02369	0	0	0.00562	0.01351	0	0	0.02997	0	0.01441	0.00613	0	0	0.00563	0.00301
Parabacteroides_distasonis	0.36448	0.12041	0.14975	0.17603	0.09756	0.84718	0.39761	2.01902	0.0024	0.17906	0.46698	1.1991	0.25672	3.87394	0.00172	3.16119	0.04482	2.39651	0.07189	0.00174	1.81122	3.04541	0.00779	1.88107	7.8082	0.0557	2.45028	2.74935	0.04985	0.61154	0.02959	0.00961	0.14445	0.03575	0.27628	1.72194	0.64347	0.14357	0.08478	0.01795	1.5821
Parabacteroides_goldsteinii	0	0	0.00185	0	0.00505	0.00092	0.03018	0	0	0.07738	0.12308	0.02199	0.01798	0	0	0.00132	0	0	0.00748	0.15585	0.02231	0	0.00759	0.00363	0.01455	0.03091	0.01418	0.02439	0.01585	0	0.69051	0.00116	0.001	0.00346	0.146	1.28064	0	0.00095	0	0	0.00425
Parabacteroides_johnsonii	0.01371	0	0.00306	0.02289	0	0	0.07008	0	0	0.00464	0	0	0.60849	0	0.00205	0.00269	0.04078	0	0	0.13077	0.00693	0.00199	0.03401	0.04911	0	0.00014	0.70708	0.00011	0.00107	0	0.01653	0	0	0	0.00324	0.00056	0.11813	0	0	0.0001	0.00182
Parabacteroides_merdae	0.71512	0	0.31162	0.87026	1.37786	1.43673	3.33615	7.06781	1.06043	2.10553	1.64605	0	0.00106	4.59847	0.01926	4.15343	1.37338	7.41021	0.38641	3.25358	0.00237	0.00214	1.71382	1.24872	0	3.97509	0.02254	0	2.50917	0	0.00758	0.39647	0.79548	2.30403	0.88077	1.24352	1.3923	0	0.33319	1.10513	1.45001
Parabacteroides_sp_20_3	0	0	0	0	0	0	0	0	0	0	0	0	0	0	0	0	0	0	0	0	0	0	0	0	0	0	0	0	0	0	0	0	0	0	0	0	0	0	0	0	0
Parabacteroides_sp_D13	0	0	0	0	0	0	0	0	0	0	0	0	0	0	0	0	0	0	0	0	0	0	0	0	0	0	0	0	0	0	0	0	0	0	0	0	0	0	0	0	0
Parabacteroides_unclassified	0	2.14908	0	0.21372	0	0	0	0	0.37878	0	0	0	1.5823	0	0.07237	0	0	0	0.20754	0	7.4358	0	0	0	0	0	0	0.7555	0.21998	0.50309	6.04747	0.54693	0	0	0	0	0.51513	4.02712	0	0	0
Paracoccus_denitrificans	0	0	0	0	0	0	0	0	0	0	0	0	0	0	0	0	0	0	0	0	0	0	0	0	0	0	0	0	0	0	0	0	0	0	0	0	0	0	0	0	0
Paracoccus_unclassified	0	0	0	0	0	0	0	0	0	0	0	0	0	0	0	0	0	0	0	0	0	0	0	0	0	0	0	0	0	0	0	0	0	0	0	0	0	0	0	0	0
Paraprevotella_clara	0.37645	0	0.32048	0.09141	0.0712	1.00298	0.14069	0	0.34182	0	0.6965	0	0.38439	0	0.00669	0.31582	0	0.71119	0	0.87447	0	0	0.01493	0.05244	0.93784	0	0	0	0	0	0	0	0	2.72968	0.03339	0.26985	1.51543	0	0.34889	0.05553	0.56473
Paraprevotella_unclassified	1.31659	0	0.49383	0.28495	0.2563	4.73699	0.71341	0	1.60397	0	3.89363	0	1.58957	0	0.01862	1.72531	0	0.84911	0	1.74384	0	0	0.03669	0.14553	2.11689	6e-05	0	0	0	0	0	4e-05	0.00021	2.80475	0.04285	0.31637	2.64006	0	1.4511	0.26244	0.56885
Paraprevotella_xylaniphila	0.06206	0	0.05618	0.0106	0.02251	0.18442	0.01018	0	0.06436	0	0.03583	0	0.00269	0	0	0.03931	0	0.00699	0	0.04668	0	0	0.00268	9e-05	0.12741	0	0	0	0	0	0	0	0	0.22229	0.00371	0.0579	0.11791	0	0.03122	0.00258	0.06513
Parascardovia_denticolens	0	0	0	0	0	0	0	0	0	0	0	0	0	0	0	0	0	0	0	0	0	0	0	0	0	0	0	0	0	0	0	0	0	0	0	0	0	0	0	0	0
Parasutterella_excrementihominis	0.0379	0.05696	0.08412	0.00157	0.01659	1.28402	0.01191	1.07779	0.06889	0.20903	0.07375	0.18521	0.30683	0.94977	0.06174	0.00019	0.02705	0.28753	1.414	0.12215	0.75299	1.24553	0.00415	0.00279	0	0	0.03841	0.57953	0.175	0.18256	0.06588	0.05617	0	0.00942	0.1353	0.14822	0	2.07759	0.16736	0	0.14718
Parvimonas_micra	0	0	0	0	0	0	0	0	0	0	0	0	0	0	0	0	0.00073	0	0	0	0	0	0	0	0	0	0	0	0	0	0	0	0	0	0	0	0	0	0	0	0.00103
Parvimonas_unclassified	0	0	0	0	0	0	0	0	0	0	0	0	8e-05	0	0	0	0.0018	0	0	0	0	0	0	0	0	0	0	0	0	0	0	0	0	0.00213	0	0	0	0.00018	0.00101	0	0.00541
Pasteurella_unclassified	0	0	0	0	0	0	0	0	0	0	0	0	0	0	0	0	0	0	0	0	0	0	0	0	0	0	0	0	0	0	0	0	0	0	0	0	0	0	0	0	0
Peanut_witches_broom_phytoplasma	0	0	0	0	0	0	0	0	0	0	0	0	0	0	0	0	0.00021	0	0	0	0	0	0	0	0	0	0	0	0	0	0	0	0	0	0	0	0	0	0	0	0
Pediococcus_acidilactici	0	0	0	0	0	0	0	0	0	0	0	0	0	0	0	0	0	0	0	0	0	0	0	0	0	0	0	0	0	0	0	0	0	0.02358	0	0	0	0	0	0	0
Pediococcus_lolii	0	0	0	0	0	0	0	0	0	0	0	0	0	0	0	0	0	0	0	0	0	0	0	0	0	0	0	0	0	0	0	0	0	0.0021	0	0	0	0	0	0	0
Pediococcus_pentosaceus	0	0	0	0	0	0	0	0	0	0	0	0	0	0	0	0	0	0	0	0	0	0	0	0	0	0	0	0	0	0	0	0	0	0	0	0	0	0	0	0	0
Pediococcus_unclassified	0	0	0	0	0	0	0	0	0	0	0	0	0	0	0	0	0	0.00106	0	0	0.00258	0	0	0	0	0	0	0	0	0	0	0	0	0	0	0	0	0	0	0	0
Pedobacter_unclassified	0.00272	0.01498	0.00236	0.05054	0.00341	0.04308	0	0.02833	0.02534	0.00574	0.01162	0.00177	0.00534	0.00581	0	0.01427	0	0.00543	0.00268	0.02001	0.01758	0	0.00338	0.01479	0.00963	0.02977	0.00578	0.01265	0	0.01193	0.02449	0.00716	0.01183	0.00624	0	0.00179	0.01733	0.01283	0.00541	0	0.0078
Peptoniphilus_duerdenii	0	0	0	0	0	0	0	0	0	0	0	0	0	0	0	0	0	0	0	0	0	0	0	0	0	0	0	0	0	0	0	0	0	0.00038	0	0	0	0	0	0	0.00021
Peptoniphilus_harei	0	0	0	0	0	0	0	0	0	0	0	0	0	0	0	0	0	0	0	0	0	0	0	0	0	0	0	0	0	0	0	0	0	0.00015	0	0	0	0	0	0	0
Peptoniphilus_lacrimalis	0	0	0	0	0	0	0	0	0	0	0	0	0	0	0	0	0	0	0	0	0	0	0	0	0	0	0	0	0	0	0	0	0.00079	0.0053	0	0.00253	0	0	0	0	0.00109
Peptostreptococcaceae_noname_unclassified	0.00138	0	0.03118	0.12537	0.08016	0.04933	0.14193	0.04383	0	0	0.01403	0	0.00846	0.01975	0.00765	0.04815	0.84678	0.09168	0.03548	0	0	0.07574	0	0.05217	0.0014	0.01878	0.04882	0	0	0.00431	0	0	0	0	0.02293	0	0	0	0	0	0.01706
Peptostreptococcus_anaerobius	0	0	0	0	0	0	0	0	0	0	0	0	0	0	0	0	0	0	0	0	0	0	0	0	0	0	0	0	0	0	0	0	0	0	0	0	0	0	0	0	0
Peptostreptococcus_stomatis	0	0	0	0	0.00086	0	0	0	0	0	0	0	0	0	0	0	0	0	0	0	0.00072	0	0	0	0	0	0	0	0	0	0	0	0	0	0	0	0	0.00029	0.00104	0.00305	0
Peptostreptococcus_unclassified	0	0	0	0.0008	0.00053	0.00058	0.00063	0.00159	0	0	0	0.0005	0.00221	0	0	0	0.00412	0.00068	0	0.00304	0.00528	0.00172	0	0.0019	0.00043	0.00274	0.00312	0.00058	0.00025	0	0	0	0.00216	0.00182	0.00215	0.00034	0.00034	0.00084	0.00164	0.00013	0
Persimmon_viroid	0	0	0	0	0	0	0	0	0	0	0	0	0	0	0	0	0	0	0	0	0	0	0	0	0	0	0	0	0	0	0	0	0	0	0	0	0	0	0	0	0
Phascolarctobacterium_succinatutens	0	0	0	5.08323	0	0	0	0.00025	0	0	3.00253	0	0.00034	0	0.00272	0	0	0	0	0	0	0	0.18523	0	0	0	0	0	7e-05	0	0	0	0	1.98532	4.42875	0	0	0	0.07804	0	0
Photobacterium_unclassified	0	0	0	0	0	0	0	0	0	0	0	0	0	0	0	0	0	0	0	0	0	0	0	0	0	0	0	0	0	0	0	0	0	0	0	0	0	0	0	0	0
Plesiomonas_shigelloides	0	0	0	0	0	0	0	0	0	0	0	0	0	0	0	0	0	0	0	0	0	0	0	0	0	0	0	0	0	0	0	0	0	0	0	0	0	0	0	0	0
Polaromonas_unclassified	0	0	0	0	0	0	0	0	0	0	0	0	0	0	0	0	0	0	0	0	0	0	0	0	0	0	0	0	0	0	0	0	0	0	0	0	0	0	0	0	0
Porphyromonas_asaccharolytica	0	0	0	0.00393	0	0	0	0	0	0	0	0	0	0.00071	0	0	0	0	0	0	0	0	0	0	0	0	0	0	0	0	0	0	0.00325	0.00102	0	0.08155	0	0	0	0	0.0003
Porphyromonas_bennonis	0	0	0	0.00491	0	0	0	0	0	0	0	0	0	0	0	0	0	0	0	0	0	0	0	0	0	0	0	0	0	0	0	0	0.00232	0	0	0.00035	0	0	0	0	0.00345
Porphyromonas_endodontalis	0	0	0	0	0	0	0	0	0	0	0	0	0	0	0	0	0	0	0	0	0	0	0	0	0	0	0	0	0	0	0	0	0	0	0	0	0	0	0	0	0
Porphyromonas_gingivalis	0	0	0	0	0	0	0	0	0	0	0	0	0	0	0	0	0	0	0	0	0	0	0	0	0	0	0	0	0	0	0	0	0	0	0	0	0	0	0	0	0
Porphyromonas_somerae	0	0	0	0	0	0	0	0	0	0	0	0.00026	0	0	0	0	0	0	0	0	0	0	0	0	0	0	0	0	0	0	0	0	0	0	0	0	0	0	0	0	0
Porphyromonas_sp_oral_taxon_279	0	0	0	0	0	0	0	0	0	0	0	0	0	0	0	0	0	0	0	0	0	0	0	0	0	0	0	0	0	0	0	0	0	0	0	0	0	0	0	0	0
Porphyromonas_uenonis	0	0	0	0.00417	0	0	0	0	0	0	0	0	0	0.00063	0	0	0	0	0	0	0	0	0	0	0	0	0	0	0	0	0	0	0.00033	0.0012	0	0.00671	0	0	0	0	0.01117
Prevotella_amnii	0	0	0	0	0	0	0	0	0	0	0	0	0	0	0	0	0	0	0	0	0	0	0	0	0	0	0	0	0	0	0	0	0	0	0	0	0	0	0	0	0
Prevotella_bergensis	0	0	0	0	0	0	0	0	0	0	0	0	0	0	0	0	0	0	0	0	0	0	0	0	0	0	0	0	0	0	0	0	0	0	0	0	0	0	0	0	0
Prevotella_bivia	0	0	0	0.06456	0	0	0	0	0	0	0	0.01811	0	0	0	0	0	0	0.00487	0	0	0	0	0.06613	0	0.00016	0.00017	0.01309	0	0	0	0	0.02038	0	0.00054	0.00567	0	0	0	0	0
Prevotella_bryantii	0	0	0	0	0	0	0	0	0	0	0	0	0	0	0	0	0	0	0	0	0	0	0	0	0	0	0	0	0	0	0	0	0	0	0	0	0	0	0	0	0
Prevotella_buccae	0	0	0	0	0	0	0	0	0	0	0	0	0	0	0.00153	0	0	0	0	0	0	0	0	0	0	0	0	0	0.00864	0	0	0	0	0	0	0	0	0	0	0	0
Prevotella_buccalis	0	0	0	0	0	0	0	0	0	0	0	0	0	0.00024	0	0	0	0	0	0	0	0	0	0	0	0	0	0	0	0	0	0	0.00421	0	0	0.00284	0	0	0	0	0.00103
Prevotella_copri	66.2704	0	65.3313	13.8785	0.00797	0	0.01609	0.00339	0.00928	0.00261	0.00726	13.1476	0.14048	0	17.7508	0.03236	1.99979	0.01502	0.00431	0.23439	0.00534	12.9554	7.01471	0.00058	0	0.00637	6.26176	0.00343	0.00318	77.0313	0.0098	0	0.00213	2.03967	18.829	0.00144	0.01499	0.01821	0	20.612	0.06056
Prevotella_denticola	0	0	0	0	0	0	0	0	0	0	0	0	0	0	0	0	0	0	0	0	0	0	0	0	0	0	0	0	0	0	0	0	0	0	0	0	0	0	0	0	0
Prevotella_disiens	0	0	0	0.13558	0	0	0	0	0	0	0	0.00647	0	0	0	0	0	0	0	0	0	0	0	0.00195	0	0	0	0	0	0	0	0	0.00027	0	0	0	0	0	0	0	0.01146
Prevotella_histicola	0	0	0	0	0	0	0	0	0	0	0	0	0	0	0	0	0	0	0	0	0	0	0	0	0	0	0	0	0	0	0	0	0	0	0	0	0	0	0	0	0
Prevotella_melaninogenica	0	0	0	0	0	0	0	0	0	0	0	0	0	0	0	0	0	0	0	0	0	0	0	0	0	0	0	0	0	0	0	0	0	0	0	0	0	0	0	0	0
Prevotella_multisaccharivorax	0	0	0	0	0	0	0	0	0	0	0	0	0	0	0	0	0	0	0	0	0	0	0	0	0	0	0	0	0	0	0	0	0	0	0	0	0	0	0	0	0
Prevotella_nanceiensis	0	0	0	0	0	0	0	0	0	0	0	0	0	0	0	0	0	0	0	0	0	0	0	0	0	0	0	0	0	0	0	0	0	0	0	0	0	0	0	0	0
Prevotella_oralis	0	0	0	0	0	0	0	0	0	0	0	0	0	0	0	0	0	0	0	0	0	0	0	0	0	0	0	0	0	0	0	0	0	0	0	0	0	0	0	0	0
Prevotella_oris	0	0	0	0	0	0	0	0	0	0	0	0	0	0	0	0	0	0	0	0	0	0	0	0	0	0	0	0	0	0	0	0	0	0	0	0	0	0	0	0	0
Prevotella_oulorum	0	0	0	0	0	0	0	0	0	0	0	0	0	0	0	0	0	0	0	0	0	0	0	0	0	0	0	0	0	0	0	0	0	0	0	0	0	0	0	0	0
Prevotella_pallens	0	0	0	0	0	0	0	0	0	0	0	0	0	0	0	0	0	0	0	0	0	0	0	0	0	0	0	0	0	0	0	0	0	0	0	0	0	0	0	0	0
Prevotella_paludivivens	0	0	0	0	0	0	0	0	0	0	0	0	0	0	0	0	0	0	0	0	0	0	0	0	0	0	0	0	0	0	0	0	0	0	0	0	0	0	0	0	0
Prevotella_pleuritidis	0	0	0	0	0	0	0	0	0	0	0	0	0	0	0	0	0	0	0	0	0	0	0	0	0	0	0	0	0	0	0	0	0	0	0	0	0	0	0	0	0
Prevotella_ruminicola	0	0	0	0	0	0	0	0	0	0	0	0	0	0	0	0	0	0	0	0	0	0	0	0	0	0	0	0	0	0	0	0	0	0	0	0	0	0	0	0	0
Prevotella_salivae	0	0	0	0	0	0	0	0	0	0	0	0	0	0	0	0	0	0	0	0	0	0	0	0	0	0	0	0	0	0	0	0	0	0	0	0	0	0	0	0	0
Prevotella_stercorea	0.00161	0	0.0012	3.37895	0.08343	0	0	0	0	0	6.44771	0	0.00032	0	0.0105	0.0007	0.0003	0	0	0	0	0	0.02363	0	0.00126	0	0.00052	0	0	0	0	0	0	6e-05	0.00088	0	0	0	6.09272	8.41808	0
Prevotella_timonensis	0	0	0	0.00118	0	0	0	0	0	0	0	0	0	0	0	0	0	0	0	0	0	0	0	0.00704	0	0	0	0	0	0	0	0	0	0.0026	0.00102	0.00015	0	0	0	0	0.05428
Prevotella_veroralis	0	0	0	0	0	0	0	0	0	0	0	0	0	0	0	0	0	0	0	0	0	0	0	0	0	0	0	0	0	0	0	0	0	0	0	0	0	0	0	0	0
Propionibacterium_acnes	0	0	0	0	0	0	0	0	0	0	0	0	0	0	0	0	0	0	0	0	0	0	0	0	0	0	0	0	0	0	0	0	0	0	0	0	0	0	0	0	0
Propionibacterium_avidum	0	0	0	0	0	0	0	0	0	0	0	0	0	0	0	0	0	0	0	0	0	0	0	0	0	0	0	0	0	0	0	0	0	0	0	0	0	0	0	0	0
Propionibacterium_propionicum	0	0	0	0	0	0	0	0	0	0	0	0	0	0	0	0	0	0	0	0	0	0	0	0	0	0	0	0	0	0	0	0	0	0	0	0	0	0.00338	0	0.00062	0
Proteiniphilum_acetatigenes	0	0	0	0	0	0	0	0	0	0	0	0	0	0	0	0	0	0	0	0	0	0	0	0	0	0	0	0	0	0	0	0	0	0	0	0	0	0	0	0	0
Proteus_mirabilis	0	0	0	0	0	0	0	0	0	0	0	0	0	0	0	0	0	0	0	0	0	0	0	0	0	0	0	0	0	0	0	0	0.00996	0	0	0	0	0	0	0	0
Proteus_penneri	0	0	0	0	0	0	0	0	0	0	0	0	0	0	0	0	0	0	0	0	0	0	0	0	0	0	0	0	0	0	0	0	0	0	0	0	0	0	0	0	0
Proteus_unclassified	0	0	0	0	0	0	0	0	0	0	0	0	0	0	0	0	0	0	0	0	0	0	0	0	0	0	0	0	0	0	0	0	0	0	0	0	0	0	0	0	0
Providencia_alcalifaciens	0	0	0	0	0	0	0	0	0	0	0	0	0	0	0	0	0	0	0	0	0	0	0	0	0	0	0	0	0	0	0	0	0	0	0	0	0	0	0	0	0
Providencia_rettgeri	0	0	0	0	0	0	0	0	0	0	0	0	0	0	0	0	0	0	0	0	0	0	0	0	0	0	0	0	0	0	0	0	0	0	0	0	0	0	0	0	0
Providencia_unclassified	0	0	0	0	0	0	0	0	0	0	0	0	0	0	0	0	0	0	0	0	0.00215	0	0	0	0	0	0.00185	0	0	0	0.00302	0	0	0.00094	0	0.00305	0	0	0	0	0
Pseudochrobactrum_sp_AO18b	0	0	0	0	0	0	0	0	0	0	0	0	0	0	0	0	0	0	0	0	0	0	0	0	0	0	0	0	0	0	0	0	0	0	0	0	0	0	0	0	0
Pseudoflavonifractor_capillosus	0	0	0	0	0	0	0	0.00383	9e-05	0	0	0.00115	0.00076	0.00049	0	0	0.00036	0	0	0	0	0	0	0	0	0	0	0	0.00154	0	0.00037	0	0	0.00297	0.00091	0.00052	0	0	0	0	0.00745
Pseudomonas_aeruginosa	0	0	0	0	0	0	0	0	0	0	0	0	0	0	0	0	0	0	0	0	0	0	0	0	0	0	0	0	0	0	0	0	0	0	0	0	0	0	0	0	0
Pseudomonas_alcaligenes	0	0	0	0	0	0	0	0	0	0	0	0	0	0	0	0	0	0	0	0	0	0	0	0	0	0	0	0	0	0	0	0	0	0	0	0	0	0	0	0	0
Pseudomonas_caeni	0	0	0	0	0	0	0	0	0	0	0	0	0	0	0	0	0	0	0	0	0	0	0	0	0	0	0	0	0	0	0	0	0	0	0	0	0	0	0	0	0
Pseudomonas_entomophila	0	0	0	0	0	0	0	0	0	0	0	0	0	0	0	0	0	0	0	0	0	0	0	0	0	0	0	0	0	0	0	0	0	0	0	0	0	0	0	0	0
Pseudomonas_fragi	0	0	0	0	0	0	0	0	0	0	0	0	0	0	0	0	0	0	0	0	0	0	0	0	0	0	0	0	0	0	0	0	0	0	0	0	0	0	0	0	0
Pseudomonas_mandelii	0	0	0	0	0	0	0	0	0	0	0	0	0	0	0	0	0	0	0	0	0	0	0	0	0	0	0	0	0	0	0	0	0	0	0	0	0	0	0	0	0
Pseudomonas_mendocina	0	0	0	0	0	0	0	0	0	0	0	0	0	0	0	0	0	0	0	0	0	0	0	0	0	0	0	0	0	0	0	0	0	0	0	0	0	0	0	0	0
Pseudomonas_monteilii	0	0	0	0	0	0	0	0	0	0	0	0	0	0	0	0	0	0	0	0	0	0	0	0	0	0	0	0	0	0	0	0	0	0	0	0	0	0	0	0	0
Pseudomonas_mosselii	0	0	0	0	0	0	0	0	0	0	0	0	0	0	0	0	0	0	0	0	0	0	0	0	0	0	0	0	0	0	0	0	0	0	0	0	0	0	0	0	0
Pseudomonas_poae	0	0	0	0	0	0	0	0	0	0	0	0	0	0	0	0	0	0	0	0	0	0	0	0	0	0	0	0	0	0	0	0	0	0	0	0	0	0	0	0	0
Pseudomonas_putida	0	0	0	0	0	0	0	0	0	0	0	0	0	0	0	0	0	0	0	0	0	0	0	0	0	0	0	0	0	0	0	0	0	0	0	0	0	0	0	0	0
Pseudomonas_stutzeri	0	0	0	0	0	0	0	0	0	0	0	0	0	0	0	0	0	0	0	0	0	0	0	0	0	0	0	0	0	0	0	0	0	0	0	0	0	0	0	0	0
Pseudomonas_syringae	0	0	0	0	0	0	0	0	0	0	0	0	0	0	0	0	0	0	0	0	0	0	0	0	0	0	0	0	0	0	0	0	0	0	0	0	0	0	0	0	0
Pseudomonas_taiwanensis	0	0	0	0	0	0	0	0	0	0	0	0	0	0	0	0	0	0	0	0	0	0	0	0	0	0	0	0	0	0	0	0	0	0	0	0	0	0	0	0	0
Pseudomonas_thermotolerans	0	0	0	0	0	0	0	0	0	0	0	0	0	0	0	0	0	0	0	0	0	0	0	0	0	0	0	0	0	0	0	0	0	0	0	0	0	0	0	0	0
Pseudomonas_unclassified	0	0	0	0	0	0	0	0	0	0	0	0	0	0	0	0.00379	0	0	0	0	0	0	0	0	0	0	0	0	0	0	0.00533	0	0	0	0	0.00284	0	0	0	0	0
Pseudomonas_viridiflava	0	0	0	0	0	0	0	0	0	0	0	0	0	0	0	0	0	0	0	0	0	0	0	0	0	0	0	0	0	0	0	0	0	0	0	0	0	0	0	0	0
Pseudoramibacter_alactolyticus	0	0	0	0	0	0	0	0	0	0	0	0	0	0	0	0	0	0	0	0	0	0	0	0	0	0	0	0	0	0	0	0	0	0	0	0	0	0	0	0	0
Pseudoxanthomonas_unclassified	0	0	0	0	0	0	0	0	0	0	0	0	0	0	0	0	0	0	0	0	0	0	0	0	0	0	0	0	0	0	0	0	0	0	0	0	0	0	0	0	0
Psychrobacter_cryohalolentis	0	0	0	0	0	0	0	0	0	0	0	0	0	0	0	0	0	0	0	0	0	0	0	0	0	0	0	0	0	0	0	0	0	0	0	0	0	0	0	0	0
Psychrobacter_sp_1501_2011	0	0	0	0	0	0	0	0	0	0	0	0	0	0	0	0	0	0	0	0	0	0	0	0	0	0	0	0	0	0	0	0	0	0	0	0	0	0	0	0	0
Pusillimonas_unclassified	0	0.00134	0	0	0	0.00256	0	0	0	0	0	0	0	0	0	0	0	0	0	0	0	0	0	0	0	0	0	0	0	0	0	0	0	0.00111	0	0	0	0	0	0	0
Pyramidobacter_piscolens	0	0	0	0	0	0	0.18371	0	0	0.00673	0	0	0	0	0	0	0	0	0	0	0	0.02793	0.00025	0.05477	0	0	0.00497	0	0	0	0.34307	0	0	0	0	0	0	0	0	0	0.00432
Ralstonia_unclassified	0	0	0	0	0	0	0	0	0	0	0	0	0	0	0	0	0	0	0	0	0	0	0	0	0	0	0	0	0	0	0	0	0	0	0	0	0	0	0	0	0
Raoultella_ornithinolytica	0	0	0	0	0	0	0	0	0	0	0	0	0	0.01487	0	0	0	0	0	0	0	0	0	0	0	0	0	0	0	0	0	0	0	0	0	0	0	0	0	0	0
Rheinheimera_unclassified	0	0	0	0	0	0	0	0	0	0	0	0	0	0	0	0	0	0	0	0	0	0	0	0	0	0	0	0	0	0	0	0	0	0	0	0	0	0	0	0	0
Rhodobacteraceae_noname_unclassified	0	0	0	0	0	0	0	0	0	0	0	0	0	0	0	0	0	0	0	0	0	0	0	0	0	0	0	0	0	0	0	0	0	0	0	0	0	0	0	0	0
Rhodopirellula_unclassified	0	0	0	0	0	0	0	0	0	0	0	0	0	0	0	0	0	0	0	0	0.00175	0	0	0	0	0	0	0	0	0	0	0	0	0	0	0	0	0	0	0	0
Rhodopseudomonas_palustris	0	0	0	0	0	0	0	0	0	0	0	0	0	0	0	0	0	0	0	0	0	0	0	0	0	0	0	0	0	0	0	0	0	0	0	0	0	0	0	0	0
Rhodopseudomonas_unclassified	0	0	0	0	0	0	0	0	0	0	0	0	0	0	0	0	0	0	0	0	0	0	0	0	0	0	0	0	0	0	0	0	0	0	0	0	0	0	0	0	0
Rhodospirillum_unclassified	0	0	0	0	0	0	0	0	0	0.00345	0	0	0	0	0	0	0	0	0	0.00476	0	0	0	0	0	0	0.00262	0	0.00248	0	0	0	0	0	0	0	0	0	0	0	0
Rickettsia_japonica	0	0	0	0	0	0	0	0	0	0	0	0	0	0	0	0	0	0	0	0	0	0	0	0	0	0	0	0	0	0	0	0	0	0	0	0	0	0	0	0	0
Rickettsia_parkeri	0	0	0	0	0	0	0	0	0	0	0	0	0	0	0	0	0	0	0	0	0	0	0	0	0	0	0	0	0	0	0	0	0	0	0	0	0	0	0	0	0
Rickettsia_prowazekii	0	0	0	0	0	0	0	0	0	0	0	0	0	0	0	0	0	0	0	0	0	0	0	0	0	0	0	0	0	0	0	0	0	0	0	0	0	0	0	0	0
Rickettsia_typhi	0	0	0	0	0	0	0	0	0	0	0	0	0	0	0	0	0	0	0	0	0	0	0	0	0	0	0	0	0	0	0	0	0	0	0	0	0	0	0	0	0
Rickettsiella_grylli	0	0	0	0	0	0	0	0	0	0	0	0	0	0	0	0	0	0	0	0	0	0	0	0	0	0	0	0	0	0	0	0	0	0	0	0	0	0	0	0	0
Riemerella_unclassified	0	0	0	0	0	0	0	0	0	0	0	0	0	0	0	0	0	0	0	0	0	0	0	0	0	0	0	0	0	0	0	0	0	0	0	0	0	0	0	0	0
Roseburia_hominis	0.30442	0.41071	0.85252	3.65826	0.01818	0.0165	1.32616	1.26139	0.00094	2.60482	0.5792	0.86387	0.04035	1.2713	0.21958	0.15768	4.96358	0	0.00023	1.87249	0.00791	0	2.19251	0.73834	0.26599	0	0.21493	0.00212	0.01504	0	0.06966	0.08924	0.00026	5.16887	0.02607	0.51097	0.09923	0	0	0.02822	0.02036
Roseburia_intestinalis	0.0027	0.00078	0.00313	1.61452	2.93229	0	4.5701	1.57091	11.8679	5.07513	3.97229	3.39163	2.02228	1.06522	0.08972	0.74478	0.13892	0	0.01363	0.00011	0.00246	0.00132	2.07874	0	0	0	11.8132	1.9103	0.02256	0	0	0.00847	0.00265	0.00404	1.32726	0.00374	0	0	0	0.31587	0.20777
Roseburia_inulinivorans	0.3133	0.47042	1.60015	1.00431	0.93881	2.32023	5.32212	1.52055	0	5.59166	1.92278	2.06456	4.77173	0.67678	5.42293	1.34347	0.72656	1.74215	1.50855	8.60335	0	1.24846	1.61614	0.16673	0.34754	3.58194	0.88277	0.00046	0.0553	0	1.34182	3.10798	2.43524	0.51647	0.27151	0.78811	0.9763	0.207	0	2.38658	0.68363
Roseburia_unclassified	0	0	0	0	0	0	0	0	0	0	0	0	0	0	0	0	0	0	0	0	0.02418	0	0	0	0	0	0	0	0	0.00142	0	0	0	0	0	0	0	0.19664	0.04277	0	0
Roseomonas_unclassified	0	0	0	0	0	0	0	0	0	0	0	0	0	0	0	0	0	0	0	0	0	0	0	0	0	0	0	0	0	0	0	0	0	0	0	0	0	0	0	0	0
Rothia_aeria	0	0	0	0	0	0	0	0	0	0	0	0	0	0	0	0	0	0	0	0	0	0	0	0	0.00236	0	0	0	0	0	0	0	0	0	0	0	0	0	0	0	0
Rothia_dentocariosa	0	0	0	0	0.00077	0	0	0.00012	0	0	0.0004	0	0	0	0	0	0	0	0.00019	0	0	0	0	0	0	0	0	0	0	0	0	0	0	0	0	0	0	0	0	0	0
Rothia_mucilaginosa	0.0005	0.00354	0.00462	0.01851	0.00359	0	0.01127	0.01107	0.0071	0.00065	0.04611	0.00383	0.00307	0.00173	0.08708	0	0.016	0	0.12961	0.00054	0.02237	0.11354	0.00829	0.00044	0.00901	0	0.04513	0.00255	0	0.00477	0.00817	0.00564	0.01344	0	0.01749	0.00163	0	0	0.00341	0.15461	0
Rothia_unclassified	0.00248	0	0	0	0	0	0	0	0	0.00093	0	0.00445	0	0	0	0.00045	0	0	0	0.00101	0	0	0	0	0	0	0	0	0	0	0	0	0	0	0	0.00104	0	0	0	0	0
Ruminococcaceae_bacterium_D16	0	7e-05	0	0.00041	0.00022	0	0	0.00124	0.0074	0	0.00039	5e-05	0	0.00031	0	0.00164	0	0.00192	0	0.00011	0	0	0.0013	0	0	0	0.09452	0	0.01037	0	0.0001	0	0	0.00261	0.00134	0.00096	0.00222	0.00158	0.0053	0	0.00128
Ruminococcus_albus	0	0	0	0.00125	0.0007	0	0.00614	0.00539	0.00067	0.03113	0.00439	0.00072	0.0039	0.00586	0	0.00196	0.00144	0	0.00632	0.00326	0	0	0.00532	0	0	0	0.00247	0	0.00045	0	0	0	0	0.00289	0.0012	0.00107	0	0	0.00516	6e-05	0.00195
Ruminococcus_bromii	0.00156	0	0.00024	0.03903	4.49604	0	7.3079	0.01295	2.1426	0.00322	0.00306	0.22461	0.00098	1.8357	0.67468	4.17901	0.01362	1.53879	0	0.01632	0	10.0836	0.98173	3.36369	18.0092	0.01154	4.0957	3.62483	22.2574	0	0.00279	0.62975	6.2917	1.18535	0.00375	0.66148	0	0.00278	4.09326	4.60412	2.59044
Ruminococcus_callidus	0.53035	0	0.00079	0.96144	0.04787	0	0.16241	0.00127	0.9508	0.59878	2.25263	0.00023	0.01905	0.15695	0	0.27357	1.06423	0	0.66914	0.06864	0	0	1.37706	0	0	0	0.00021	0	0	0	0	0	0	0.00032	0.0831	0.0006	0	0	0	0.0082	0
Ruminococcus_champanellensis	0	0	0	0.16105	0	0	0	0	0	0	0	0	0	0	0	0	0	0	0	0	0	0	0	0	0	0	0	0	0	0	0	0	0	0	0.34008	0	0	0	0	0	0
Ruminococcus_flavefaciens	0	0	0.0008	0	0.00054	0	0.00241	0.00494	0.00075	0.0019	0.00549	0.00076	0.00085	0.00057	0	0.00051	0.00301	0	0.00203	0.00392	0.00052	0.0002	0.00134	0	0.0003	0	0.00013	0	0.00042	0	0	0	0.00066	0.0015	0.00013	0.00065	0	0	0.00344	0.00022	0
Ruminococcus_gnavus	0	0.00067	0.00574	0	0.50657	1.35324	0	0	0	0	0	0.00925	0.36132	0.00375	0	0.01784	0.00714	0.5754	0.00022	0.00095	6.92065	0.03105	0	0.00133	0.33817	3.83533	3.57358	0.31126	0.2136	0.1152	0.09783	0.07918	0.02627	0.01515	0	0.00034	0.00067	0.15348	0.1466	0.40507	0
Ruminococcus_lactaris	0.60226	0	0	0.00053	0	0	0	0.75368	0.0005	0.23701	0	0.27129	0.21027	0.0097	0.00024	0.31288	0.00165	0.00023	0.00039	0.00077	0	0	0.00094	0	0.91446	0	0.48648	0	0	0	0.13936	0.0003	0.39115	1.75192	0.59595	0.00021	0	0.00049	0	0	0
Ruminococcus_obeum	0.48831	0.13782	0.07001	0.33432	0.25453	0.26203	1.05754	0.58803	0.14902	0.15012	0.37977	0.35192	0.52918	0.47979	0.25775	0.32575	2.93673	0.12915	0.77578	0.80571	0.23025	0.53391	0.71865	0.25944	1.15938	0.16069	1.19628	0.13265	0.28871	0.02164	0.0985	0.27275	0.56689	1.0904	0.31053	0.44866	0.15481	0.48807	0.40777	1.7588	0.29615
Ruminococcus_sp	0	0	0	0	0	0	0	0	0	0	0	0	0	0	0	0	0	0	0	0.89121	0	0	0	0	0	0	0	0	0	0	0	0	0	0	0	0	0	0	0	0	0
Ruminococcus_sp_5_1_39BFAA	1.35305	0.82602	0.6527	0.85495	1.99304	0	0.78016	1.02854	0	0.24776	0.8027	0.61392	3.29384	1.74733	1.34703	0.81638	9.54125	0.61238	5.32087	3.13694	0	2.24275	0.94825	1.65782	1.03875	0	1.69116	0.36724	0	0	1.47445	0.85698	1.03001	3.72511	1.38094	0.80601	0.47695	4.79581	2.13322	1.11529	1.63874
Ruminococcus_sp_JC304	0	0	0	0	0	0	0	0	0	0	0	0	0	0	0	0	0	0	0	0	0	0	0.16063	0	0	0	0	0	0	0	0	0	0	0	0.05795	0	0	0	0.04077	0.14075	0.07098
Ruminococcus_torques	0.5163	0.43828	0.16678	1.16111	0.98606	0.91517	0.44048	0.4844	0.20655	0.34974	0.55093	0.28706	2.56871	1.88151	1.1221	0.49375	3.89644	1.37097	1.10483	1.82204	1.44735	0.92086	0.55893	0.13514	0.55161	0.53807	1.28767	0.18342	1.85956	0.01103	0.47666	0.61	1.06091	1.00582	0.46345	4.63432	0.34249	1.45985	1.80862	0.68453	1.75609
Saccharomonospora_unclassified	0	0	0	0	0	0	0	0	0	0	0	0	0	0	0	0	0	0	0	0	0	0	0	0	0	0	0	0	0	0	0	0	0	0	0	0	0	0	0	0	0
Saccharopolyspora_unclassified	0	0	0	0	0	0	0	0	0	0	0	0	0	0	0.0062	0	0	0	0	0	0	0	0	0	0	0	0	0	0	0	0	0	0	0	0	0	0	0	0	0	0
Salmonella_enterica	0	0	0	0	0	0	0	0	0	0	0	0	0	0	0	0	0	0	0	0	0	0	0	0	0	0	0	0	0	0	0	0	0	0	0	0	0	0	0	0	0
Salmonella_unclassified	0	0	0	0	0	0	0	0	0	0	0	0	0	0	0	0	0	0	0	0	0	0	0	0	0	0	0	0	0	0	0	0	0	0	0	0	0	0	0	0	0
Scardovia_inopinata	0	0	0	0	0	0	0	0	0	0	0	0	0	0	0	0	0	0	0	0	0	0	0	0	0	0	0	0	0	0	0	0	0	0	0	0	0	0	0	0	0
Scardovia_unclassified	0	0	0	0	0.00376	0	0	0	0	0	0	0	0	0	0	0	0	0	0	0.00489	0	0	0	0	0	0	0	0	0	0.00179	0	0	0	0	0.0023	0	0	0	0.00175	0	0.00273
Scardovia_wiggsiae	0	0	0	0	7e-05	0	0	0	0	0	0	0	0	0.0001	0	0	0	0	0	0	0	0.01227	0	0	0	0.00218	5e-05	0	0	0	0	0	0	0	0	0	0	0	0	0.00095	5e-05
Selenomonas_artemidis	0	0	0	0	0	0	0	0	0	0	0	0	0	0	0	0	0	0	0	0	0	0	0	0	0	0	0	0	0	0	0	0	0	0	0	0	0	0	0	0	0
Selenomonas_bovis	0	0	0	0	0	0	0	0	0	0	0	0	0	0	0	0	0	0	0	0	0	0	0	0	0	0	0	0	0	0	0	0	0	0	0	0	0	0	0	0	0
Selenomonas_flueggei	0	0	0	0	0	0	0	0	0	0	0	0	0	0	0	0	0	0	0	0	0	0	0	0	0	0	0	0	0	0	0	0	0	0	0	0	0	0	0	0	0
Selenomonas_noxia	0	0.02505	0	0	0	0	0	0	0	0	0	0	0	0	0	0	0	0	0	0	0	0	0	0	0	0	0	0	0	0	0	0	0	0	0	0	0	0	0	0.0038	0
Selenomonas_sputigena	0	0	0	0	0	0	0	0	0	0	0	0	0	0	0	0	0	0	0	0	0	0	0	0	0	0	0	0	0	0	0	0	0	0	0	0	0	0	0	0	0
Serratia_marcescens	0	0	0	0	0	0	0	0	0	0	0	0	0	0	0	0	0	0	0	0	0	0	0	0	0	0	0	0	0	0	0	0	0	0	0	0	0	0	0	0	0
Shewanella_unclassified	0	0	0	0	0	0	0	0	0	0	0	0	0	0	0	0	0	0	0	0	0	0	0	0	0	0	0	0	0	0	0	0	0	0	0	0	0	0	0	0	0
Shigella_flexneri	0	0	0	0.0052	0	0.01039	0	0	0	0	0	0.00136	0	0	0	0.00171	0	0	0	0	0	0	0	0	0	0	0	0	0	0	0	0	0	0	0	0	0	0	0	0	0
Shigella_sonnei	0	0	0	0	0	0	0	0	0	0	0	0	0	0	0	0	0	0	0	0	0	0	0	0	0	0	0	0	0	0	0	0	0	0	0	0	0	0	0	0	0
Shuttleworthia_satelles	0	0	0	0	0	0	0	0	0	0	0	0	0	0	0	0	0	0	0	0	0	0	0	0	0	0	0	0	0	0	0	0	0	0	0	0	0	0	0	0	0
Slackia_exigua	0	0	0	0	0	0	0	0	0	0	0	0	0	0	0	0	0	0	0	0	0	0	0	0	0	0	0	0	0	0	0	0	0	0	0	0	0	0	0	0	0
Slackia_piriformis	0	0	0	0	0	0.04951	0	0	0	0	0.01239	0	0	0	0	0	0	0	0	0	0	0	0	0	0	0	0	0	0	0	0	0	0.07364	0	0	0	0	0	0	0	0
Slackia_unclassified	0	0.00051	0	0	0	0	0	0	0	0	0	0	0	0	0	0	0	0	0	0	0	0	0	0	0	0	0	0	0	0	0	0	0	0	0	0	0	0	0	0	0
Solobacterium_moorei	0	0	0	0	0.004	0	0	0	0	0	0	0	0	0	0.0019	0	0.00137	0	0	0.00305	0.00584	0.00113	0	0	0.00076	0.00066	0.00056	0	0.00403	0	0	0	0.0014	0	0.00035	0	0	0.00511	0	0.00153	0
Sphaerochaeta_unclassified	0	0	0.00045	0	0	0	0	0	0	0	0	0	0	0	0	0	0	0	0	0	0	0	0	0	0	0	0	0	0	0	0	0	0	0	0	0	0	0	0	0	0
Sphingobacterium_unclassified	0	0	0	0	0	0	0	0	0	0	0	0	0	0	0	0	0	0	0.00064	0	0	0	0	0	0	0	0	0.00063	0.00046	0	0.00262	0.00046	0	0	0	0	0	0	0	0	0
Sphingobium_unclassified	0	0	0	0	0	0	0	0	0	0	0	0	0	0	0	0	0	0	0	0	0	0	0	0	0	0	0	0	0	0	0	0	0	0	0	0	0	0	0	0	0
Sphingopyxis_unclassified	0	0	0	0	0	0	0	0	0	0	0	0	0	0	0	0	0	0	0	0	0	0	0	0	0	0	0	0	0	0	0	0	0	0	0	0	0	0	0	0	0
Spiribacter_unclassified	0	0	0	0	0	0	0	0	0	0	0	0.00199	0	0	0.01048	0	0	0	0	0	0	0	0	0	0	0	0	0	0	0	0	0	0	0.0022	0	0	0	0	0	0	0
Spiroplasma_chrysopicola	0	0	0	0	0	0	0	0	0	0	0	0	0	0	0	0	0.00043	0	0	0	0	0	0	0	0	0	0	0	0	0	0	0	0	0	0	0	0	0	0	0	0
Spiroplasma_diminutum	0	0	0	0	0	0	0	0	0	0	0	0	0	0	0	0	9e-05	0	0	0	0	0	0	0	0	0	0	0	0	0	0	0	0	0	0	0	0	0	0	0	0
Spiroplasma_syrphidicola	0	0	0	0	0	0	0	0	0	0	0	0	0	0	0	0	0.00045	0	0	0	0	0	0	0	0	0	0	0	0	0	0	0	0	0	0	0	0	0	0	0	0
Spiroplasma_unclassified	0	0	0	0	0	0	0	0	0	0	0	0	0	0	0	0	0.00197	0	0	0	0	0	0	0	0	0	0	0	0	0	0	0	0	0	0	0	0	0	0	0	0
Staphylococcus_aureus	0	0	0	0	0	0	0	0	0	0	0	0	0	0	0	0	0	0	0	0	0	0	0	0	0	0	0	0	0	0	0	0	0	0	0	0	0	0	0	0	0
Staphylococcus_carnosus	0	0	0	0	0	0	0	0	0	0	0	0	0	0	0	0	0	0	0	0	0	0	0	0	0	0	0	0	0	0	0	0	0	0	0	0	0	0	0	0	0
Staphylococcus_epidermidis	0	0	0	0	0	0	0	0	0	0	0	0	0	0	0	0	0	0	0	0	0	0	0	0	0	0	0	0	0	0	0	0	0	0	0	0	0	0	0	0	0
Staphylococcus_equorum	0	0	0	0	0	0	0	0	0	0	0	0	0	0	0	0	0	0	0	0	0	0	0	0	0	0	0	0	0	0	0	0	0	0	0	0	0	0	0	0	0
Staphylococcus_haemolyticus	0	0	0	0	0	0	0	0	0	0	0	0	0	0	0	0	0	0	0	0	0	0	0	0	0	0	0	0	0	0	0	0	0	0	0	0	0	0	0	0	0
Staphylococcus_hominis	0	0	0	0	0	0	0	0	0	0	0	0	0	0	0	0	0	0	0	0	0	0	0	0	0	0	0	0	0	0	0	0	0	0	0	0	0	0	0	0	0
Staphylococcus_saprophyticus	0	0	0	0	0	0	0	0	0	0	0	0	0	0	0	0	0	0	0	0	0	0	0	0	0	0	0	0	0	0	0	0	0	0	0	0	0	0	0	0	0
Staphylococcus_simulans	0	0	0	0	0	0	0	0	0	0	0	0	0	0	0	0	0	0	0	0	0	0	0	0	0	0	0	0	0	0	0	0	0	0	0	0	0	0	0	0	0
Staphylococcus_vitulinus	0	0	0	0	0	0	0	0	0	0	0	0	0	0	0	0	0	0	0	0	0	0	0	0	0	0	0	0	0	0	0	0	0	0	0	0	0	0	0	0	0
Staphylococcus_warneri	0	0	0	0	0	0	0	0	0	0	0	0	0	0	0	0	0	0	0	0	0	0	0	0	0	0	0	0	0	0	0	0	0	0	0	0	0	0	0	0	0
Staphylococcus_xylosus	0	0	0	0	0	0	0	0	0	0	0	0	0	0	0	0	0	0	0	0	0	0	0	0	0	0	0	0	0	0	0	0	0	0	0	0	0	0	0	0	0
Stenotrophomonas_maltophilia	0	0	0	0	0	0	0	0	0	0	0	0	0	0	0	0	0	0	0	0	0	0	0	0	0	0	0	0	0	0	0	0	0	0	0	0	0	0	0	0	0
Stenotrophomonas_unclassified	0	0	0	0	0	0	0	0	0	0	0	0	0	0	0	0	0	0	0	0	0	0	0	0	0	0	0	0	0	0	0	0	0	0	0	0	0	0	0	0	0
Stomatobaculum_longum	0	0	0	0	0	0	0	0	0	0	0	0	0	0	0	0	0	0	0	0	0	0	0	0	0	0	0	0	0	0	0	0	0	0	0	0	0	0	0	0	0
Streptobacillus_moniliformis	0	0	0	0	0	0	0	0	0	0	0	0	0	0	0	0	0	0	0	0	0	0	0	0	0	0	0	0	0	0	0	0	0	0	0	0	0	0	0	0	0
Streptococcus_agalactiae	0	0	0	0	0	0	0	0	0	0	0	0	0	0	0	0	0	0	0	0	0	0	0	0	0	0	0	0	0	0	0	0	0	0	0	0	0	0	0	0	0
Streptococcus_anginosus	0	0.00104	0	0	0.00515	0	0	0	0	0	0.00267	0.00062	0.0179	0.00818	0.00122	0	0	0.00609	0	0	0.00084	0.01212	0	0.00834	0	0.00885	0.00489	0.00238	0.00018	0	0.00236	0	0	0.00074	0.00271	0	0	0.02459	0.00396	0.29072	0
Streptococcus_australis	0.00208	0	0.00039	0.01138	0.00045	0	0.00866	0.00674	0.01254	0	0	0.00781	0	0	0.03282	0.00041	0.00183	0.00184	0	0.01519	0.00181	0.01802	0	0.00555	0.00015	0.0038	0	0.00126	0.00799	0.00168	0	0.01705	0.0046	0.00707	0.00196	0.00351	0.00294	0.0171	0.01824	0.18184	0
Streptococcus_constellatus	0	0	0	0	0.00083	0	0	0	0	0	0	0	0.00059	0	0	0	0.00032	0	0	0	0	0	0	0	0	0	0	0.0003	0	0	0	0	0	6e-05	0.00066	0	0	0.00026	0	0.00365	0
Streptococcus_cristatus	0.00056	0	0	0	0.00197	0	0	0	0	0	0	0	0	0	0	0	0	0	0	0	0.0025	0.00147	0	0	0	0	0	0	0	0	0	0	0	0	0	0	0	0	0.0011	0.0009	0
Streptococcus_downei	0	0	0	0	0	0	0	0	0	0	0	0	0	0	0	0	0	0	0	0	0	0	0	0	0	0	0	0	0	0	0	0	0	0	0	0	0	0	0	0	0
Streptococcus_dysgalactiae	0	0	0	0	0	0	0	0	0	0	0	0	0	0	0	0	0	0	0	0	0	0	0	0	0	0	0	0	0	0	0	0	0	0	0	0	0	0	0	0	0
Streptococcus_gallolyticus	0	0	0	0	0	0	0	0	0	0	0	0	0.01441	0	0	0	0	0	0	0	0	0	0	0	0	0	0	0	0	0.00022	0	0	0	0	0	0	0	0	0	0	0
Streptococcus_gordonii	0.00069	0	0	0	0.00081	0	0	0	0.00901	0	0	0	0	0	0	0	0	0	0.0001	0	0	0	0	0	0.00393	0	0	0	0	0	0	0	0.00545	0	0.00114	0	0	0.02022	0.01383	0.00835	0
Streptococcus_infantarius	0	0	0	0	0	0	0.06207	0	0	0	0	0	0.00128	0.00105	0	0	0.01114	0	0	0.01087	0	0	0	0	0	0	0	0	0	9e-05	0	0	0	0	0	0	0	0	0	0	0
Streptococcus_infantis	0.00054	0	0	0.00696	0.00365	0	0	0.00579	0.00906	0	0.00198	0.00349	0.00287	0	0.0024	0	0.0034	0	0	0	0.00357	0.01677	0	0	0.00044	0.00175	0.00244	0	0	0.0035	0	0	0.00284	0	0.00359	0	0	0	0.00194	0.00843	0
Streptococcus_iniae	0	0	0	0	0	0	0	0	0	0	0	0	0	0	0	0	0	0	0	0	0	0	0	0	0	0	0	0	0	0	0	0	0	0	0	0	0	0	0	0	0
Streptococcus_intermedius	0	0	0	0	0	0	0	0	0	0	0	0	0	0	0	0	0	0	0	0	0	0	0	0	0	0	0	0	0	0	0	0	0	0	6e-05	0	0	0	0.00285	0	0
Streptococcus_lutetiensis	0	0	0	0	0	0	0	0	0	0	0	0	0	0	0	0	0	0	0	0	0	0	0	0	0	0	0	0	0	0	0	0	0	0.09341	0	0	0	0.00043	0	0	0
Streptococcus_macedonicus	0	0	0	0	0	0	0	0	0	0	0	0	0.00832	0	0	0	0.0012	0	0	0	0	0	0	0	0	0	0	0	0	0	0	0	0	0	0	0	0	0	0	0	0
Streptococcus_mitis_oralis_pneumoniae	0.0016	0.00099	0	0.00165	0.00056	0	0	0.00427	0	0	0	0.00156	0.01109	0.00149	0.01367	0	0	0.00402	0.01992	0	0.04791	0	0	0.00101	0	0.00087	0.00739	0	0	0	0	0.00158	0.00072	0	0.00121	0.00257	0	0	0	0.0355	0
Streptococcus_mutans	0	0	0	0.00028	0	0	0	0	0	0	0	0	0	0.01108	0	0	0.003	0	0	0	0	0	0	0	0	0.0006	0.00041	0	0	0	0	0	7e-05	0	0	0	0	0	0	0	0
Streptococcus_oligofermentans	0	0	0	0	0	0	0	0	0	0	0	0	0.00121	0	0	0	0	0	0	0	0	0	0	0	0	0	0	0	0	0	0	0	0	0	0	0	0	0	0	0.00394	0
Streptococcus_parasanguinis	0.01149	0.02422	0.0075	0.13374	0.01671	0	0	0.00288	0.05653	0.00454	0.38263	0.04823	0	0.11433	0.03046	0.00467	0.06167	0.02116	0.04758	0.02197	0.04644	0.07065	0	0	0.00844	0.22001	0.02076	0.04036	0.00396	0.00906	0.00642	0.00677	0.22212	0.00548	0.07889	0.00104	0	0.02925	0.03259	0.38197	0.03209
Streptococcus_parauberis	0	0	0	0	0	0	0	0	0	0	0	0	0	0	0	0	0	0	0	0	0	0	0	0	0	0	0	0	0	0	0	0	0	0	0	0	0	0	0	0	0
Streptococcus_pasteurianus	0	0	0	0	0	0	0	0	0	0	0	0	0.08714	0	0.03213	0	0	0	0	0	0	0	0	0	0	0	0	0	0	0	0	0	0	0	0	0	0	0.1585	0	0	0
Streptococcus_peroris	0	0	0	0	0	0	0	0	0	0	0	0	0	0	0	0	0	0	0	0	0	0	0	0	0	0	0	0	0	0	0	0	0	0	0	0	0	0	0	0.00059	0
Streptococcus_pseudopneumoniae	0	0	0	0	0	0	0	0	0	0	0	0	0	0	0	0	0	0	0	0	0	0	0	0	0	0	0	0	0	0	0	0	0	0	0	0	0	0	0	0	0
Streptococcus_pyogenes	0	0	0	0	0	0	0	0	0	0	0	0	0	0	0	0	0	0	0	0	0	0	0	0	0	0	0	0	0	0	0	0	0	0	0	0	0	0	0	0	0
Streptococcus_salivarius	0.04148	0.04942	0.00782	0.5534	0.08847	0	0.01169	0.0109	0.07527	0.00757	0.80311	0.10439	0.02953	0.36389	0.12988	0.05803	0.97047	0.04867	0.04221	0.07635	0.11481	1.23631	0.00938	0.03203	0.06467	0.9041	0.09604	0.2198	0.02026	0.02293	0.06192	0.04018	0.16154	0.05941	0.14445	0.00545	0.01017	0.31472	0.13741	3.18682	0.15843
Streptococcus_sanguinis	0.00109	0	0	0	0.00019	0	0	0	0.00593	0	0.0005	0.0028	0.00296	0.00771	0.01029	0	0.01203	0	0	0.00208	0.00492	0.03798	0	0.00318	0.00102	0	0.00185	0.00056	0	0	0	6e-05	0.00223	0.00445	0.00066	0	0	0.00334	0.00424	0.01049	0.00284
Streptococcus_sobrinus	0	0	0	0	0	0	0	0	0	0	0	0	0	0	0	0	0	0	0	0	0	0	0	0	0	0	0	0	0	0	0	0	0	0	0	0	0	0	0	0.04312	0
Streptococcus_sp_BS35b	0	0	0	0	0	0	0	0	0	0	0	0	0	0	0	0	0	0	0	0	0	0	0	0	0	0	0	0	0	0	0	0	0	0	0	0	0	0	0	0	0
Streptococcus_sp_GMD5S	0	0	0	0	0	0	0	0	0	0	0	0	0	0	0	0	0	0	0	0	0	0	0	0	0	0	0	0	0	0	0	0	0	0	0	0	0	0	0	0	0
Streptococcus_sp_I_G2	0	0	0	0	0	0	0	0	0	0	0	0	0	0	0	0	0	0	0	0	0	0	0	0	0	0	0	0	0	0	0	0	0	0	0	0	0	0	0	0	0
Streptococcus_sp_oral_taxon_071	0	0	0	0	0	0	0	0	0	0	0	0	0	0	0	0	0	0	0	0	0	0	0	0	0	0	0	0	0	0	0	0	0	0	0	0	0	0	0	0	0
Streptococcus_sp_SK140	0	0	0	0	0	0	0	0	0	0	0	0	0	0	0	0	0	0	0	0	0	0	0	0	0	0	0	0	0	0	0	0	0	0	0	0	0	0	0	0	0
Streptococcus_thermophilus	0	0	0	0	0	0	0	0	0	0.00116	0.00179	0.28954	0.26439	0	0	0	0.00477	1.15932	0	3.31831	0	4.37236	0	0	0	0.00205	0.74684	0	0	0.00027	0	0	0.00073	0.0357	0.28901	0.15665	0.00056	0	0	0.01021	0
Streptococcus_tigurinus	0	0	0	0	0	0	0	0	0	0	0	0.00013	0.00048	0	0	0	0	0	0	0	0	0	0	0	0	0	0	0	0	0	0	0	0.00045	0	0.00043	0	0	0	0	0	0
Streptococcus_vestibularis	0	0	0	0.01702	0.00408	0	0	0	0.00725	0	0	0.0115	0.0039	0.01077	0	0	0.00433	0.00418	0	0	0.00293	0	0	0	0	0.01214	0.0026	0	0.00312	0	0.00173	0	0	0	0	0	0	0.00427	0	0.11487	0.02142
Streptomyces_chartreusis	0	0	0	0	0	0	0	0	0	0	0	0	0	0	0	0	0	0	0	0	0	0	0	0	0	0	0	0	0	0	0	0	0	0	0	0	0	0	0	0	0
Subdoligranulum_sp_4_3_54A2FAA	0	0	0	0	0	0	0	0	0	0	0	0.08813	0.07336	0	0	0.09071	0.60771	0.11858	0	0.06582	0	0	0	0	0	0	0	0	1.61948	0	0	0	0.04428	1.04562	0	0.29285	0	0	0	0	0.18461
Subdoligranulum_unclassified	0.29658	1.23121	0.16335	1.9846	0.77735	0.04998	0.53229	3.84455	0.27539	3.58396	3.97855	0.36398	1.07321	0.65476	1.17119	5.50129	3.19044	0	0.32334	3.8264	0.16334	0.40397	6.21342	0.34759	0.13799	0.00207	1.43411	0.15511	3.91923	0.00085	0.23104	2.29604	5.88083	4.67971	1.40187	1.21658	0.58818	2.36054	4.28011	0.2226	1.75674
Subdoligranulum_variabile	0	0.00099	0.00047	0.00128	0.00028	0	0.00265	0.00204	0.00056	0.00361	0.00064	0.00179	0.00211	0.00181	0.00309	0.00228	0.00644	0	0.00643	0.016	0	0.00021	0.00242	0	0.00076	0	0.00117	0	0	0	0.00343	0	0.00239	0.00858	0.00308	0.00138	0	0	0.00319	0.00037	0.00134
Succinatimonas_hippei	0	0	0	0	0	0	0	0	0	0	0	0	0	0	0	0	0	0	0	0	0	0	0	0	0	0	0	0	0	0	0	0	0	0	0	0	0	0	0	0	0
Sutterella_parvirubra	0	0	0	0	0	0	0	0	0	0	0	0	0	0	0	0	0	0	0	0	0	0	0	0	0	0	0	0	0	0	0	0	0	0	0	0	0	0	0	0	0
Sutterella_wadsworthensis	0	0	0	0	0.00158	0	1.15646	0	0	0	0	0	0.00012	0	0	0.00021	0	0	0	0	0	0	0.48228	0.38834	0	0	0	0	0	0	0	0	0	0	3.75559	0	0.00031	0	1.24291	2.48097	0
Synergistes_sp_3_1_syn1	0	0	0	0	0	0	0	0	0	0	0	0	0	0	0	0	0.12079	0	0	0	0	0	0	0	0	0	0	0	0.38693	0	0	0	0	0	0	0	0	0	0	0	0
Tannerella_forsythia	0	0	0	0	0	0	0	0	0	0	0	0	0	0	0	0	0	0	0	0	0	0	0	0	0	0	0	0	0	0	0	0	0	0	0	0	0	0	0	0	0
Terriglobus_unclassified	0	0	0	0	0	0	0	0	0	0.003	0	0	0	0	0	0	0	0	0	0	0	0	0	0	0	0	0	0	0	0	0	0	0	0	0	0	0	0	0	0	0
Tetragenococcus_halophilus	0	0	0	0	0	0	0	0	0	0	0	0	0	0	0	0	0	0	0	0	0	0	0	0	0	0	0	0	0	0	0	0	0	0	0	0	0	0	0	0	0
Thermoanaerobacter_brockii	0	0	0	0	0	0	0	0	0	0	0	0	0	0	0	0	0	0	0	0	0	0	0	0	0	0	0	0	0	0	0	0	0	0	0	0	0	0	0	0	0
Thermoanaerobacter_ethanolicus	0	0	0	0	0	0	0	0	0	0	0	0	0	0	0	0	0	0	0	0	0	0	0	0	0	0	0	0	0	0	0	0	0	0	0	0	0	0	0	0	0
Thermodesulfatator_unclassified	0	0	0	0	0	0	0	0	0	0	0	0	0	0	0	0	0	0	0	0	0	0	0	0	0	0	0	0	0	0	0	0	0	0	0	0	0	0	0	0	0
Thermodesulfobacterium_unclassified	0.00117	0	0	0	0	0	0	0	0	0	0	0	0	0	0	0	0	0	0	0	0	0	0	0	0	0	0	0	0	0.0006	0	0	0	0	0	0	0	0	0	0	0
Thermosipho_unclassified	0	0	0	0	0	0	0	0	0	0	0	0	0	0	0	0	0	0	0	0	0	0	0	0	0	0	0	0	0	0	0	0	0	0	0	0	0	0	0	0	0
Thiobacillus_denitrificans	0	0	0	0	0	0	0	0	0	0	0	0	0	0	0	0	0	0	0	0	0	0	0	0	0	0	0	0	0	0	0	0	0	0	0	0	0	0	0	0	0
Thiomonas_unclassified	0	0	0	0	0	0.00531	0	0	0	0	0.00382	0	0	0	0	0	0	0	0	0	0	0	0	0	0	0	0	0	0	0	0	0	0	0	0	0	0	0	0	0	0
Thiothrix_unclassified	0	0	0	0	0	0	0	0	0	0	0	0	0	0	0	0	0	0	0	0	0	0	0	0	0	0	0	0	0	0	0	0	0	0	0	0	0	0	0	0	0
Tomato_apical_stunt_viroid	0	0	0	0	0	0	0	0	0	0	0	0	0	0	0	0	0	0	0	0	0	0	0	0	0	0	0	0	0	0	0	0	0	0	0	0	0	0	0	0	0
Treponema_denticola	0	0	0	0	0	0	0	0	0	0	0	0	0	0	0	0	0	0	0	0	0	0	0	0	0	0	0	0	0	0	0	0	0	0	0	0	0	0	0	0	0
Treponema_socranskii	0	0	0	0	0	0	0	0	0	0	0	0	0	0	0	0	0	0	0	0	0	0	0	0	0	0	0	0	0	0	0	0	0	0	0	0	0	0	0	0	0
Tropheryma_whipplei	0	0	0	0	0	0	0	0	0	0	0	0	0	0	0	0	0	0	0	0	0	0	0	0	0	0	0	0	0	0	0	0	0	0	0	0	0	0	0	0	0
Turicibacter_sanguinis	0	0	0	0	0	0	0.05161	0	0	0	0	0	0.00024	0	0	0	0	0	0	0.00396	0	0	0.00395	0	0	0	0	0.00041	0	0	0	0	0	0	0	0	0	0	0.00016	0.01961	0
Turicibacter_unclassified	0	0	0	0	0	0	0.0753	0	0	0	0	0	0.00217	0	0	0	0	0	0	0.00227	0.00028	0	0.02112	0	0	0	0	0.00025	0	0	0	0	0	0	0	0	0	0	0.00096	0.01906	0
Ureaplasma_parvum	0	0	0	0	0	0	0	0	0	0	0	0	0	0	0	0	0.00016	0	0	0	0	0	0	0	0	0	0	0	0	0	0	0	0	0	0	0	0	0	0	0	0
Ureaplasma_unclassified	0	0	0	0	0	0	0	0	0	0	0	0	0	0	0	0	0	0	0	0	0	0	0	0	0	0	0	0	0	0	0	0	0	0	0	0	0	0	0	0	0
Ureaplasma_urealyticum	0	0	0	0	0	0	0	0	0	0	0	0	0	0	0	0	0	0	0	0	0	0	0	0	0	0	0	0	0	0	0	0	0	0	0	0	0	0	0	0	0
Vagococcus_lutrae	0	0	0	0	0	0	0	0	0	0	0	0	0	0	0	0	0	0	0	0	0	0	0	0	0	0	0	0	0	0	0	0	0	0	0	0	0	0	0	0	0
Varibaculum_cambriense	0	0	0	0	0	0	0	0	0	0	0	0	0	0	0	0	0	0	0	0	0	0	0	0	0	0	0	0	0	0	0	0	0	0	0	0	0	0	0	0	0
Variovorax_unclassified	0	0	0	0	0	0	0	0	0	0	0	0	0	0	0	0	0	0	0	0	0	0	0	0	0	0	0	0	0	0	0	0	0	0	0	0	0	0	0	0	0
Veillonella_atypica	0	0.0904	0.00623	0.00287	0	0	0	0.00175	0.01451	0	0.06431	0.03677	0	0	0.00183	0	0	0.00102	0.00184	0	0.02132	0.04138	0	0	0	0.01061	0.04009	0.00979	0	0.01315	0.01104	0.01195	0.03701	0	0.00323	0	0.00071	0	0.14203	0.10241	0
Veillonella_dispar	0	0.0332	0.00103	0.00543	0	0	0	0.00288	0.01423	0	0.20605	0.02049	0	0	0	0.00016	0.00011	0	0.00463	0	0.00261	0.07679	0.001	0	0	0.0002	0.00031	0.00104	0	0	0	0.00417	0.00594	0	0.00185	0	0	0	0.00332	0.00157	0
Veillonella_parvula	0	0.31998	0.00748	0.01515	0.001	0	0.00167	0.02527	0.01589	0.0055	0.04619	0.06084	0.00391	0.00087	0.01174	0.00085	0.00288	0.00038	0.0136	0.002	0.00527	0.20312	0.00287	0.0062	0.00105	0.00938	0.10817	0.04373	0.0007	0.00105	0.03698	0.03036	0.09245	0.01954	0.00353	0	0.00785	0.00132	0.02451	0.1836	0.00365
Veillonella_ratti	0	0	0	0	0	0	0	0	0	0	0	0	0	0	0	0	0	0	0	0	0	0	0	0	0	0	0	0	0	0	0	0	0	0	0	0	0	0	0	0	0
Veillonella_sp_3_1_44	0	0	0	0	0	0	0	0	0	0	0	0	0	0	0	0	0	0	0	0	0	0	0	0	0	0	0	0	0	0	0	0	0	0	0	0	0	0	0	0	0
Veillonella_sp_6_1_27	0	0	0	0	0	0	0	0	0	0	0	0	0	0	0	0	0	0	0	0	0	0	0	0	0	0	0	0	0	0	0	0	0	0	0	0	0	0	0	0	0
Veillonella_sp_oral_taxon_158	0	0	0	0	0	0	0	0	0	0	0	0	0	0	0	0	0	0	0	0	0	0	0	0	0	0	0	0	0	0	0	0	0	0	0	0	0	0	0	0	0
Veillonella_unclassified	0.0027	0.6204	0.01991	0.04076	0.0017	0.00013	0.0025	0.02855	0.17753	0.00227	0.57672	0.25282	0.00377	0.00598	0.03447	0.00717	0.01546	0.00435	0.00593	0.00636	0.02321	0.77175	0.01119	0.00725	0.00713	0.01362	0.16304	0.01488	0.00118	0.00156	0.0095	0.14931	0.32472	0.00781	0.00964	0.00015	0.01721	0.00363	0	0.72489	0.00502
Verminephrobacter_unclassified	0	0	0	0	0	0	0	0	0	0	0	0	0	0	0	0	0	0	0	0	0	0	0	0	0	0	0	0	0	0	0	0	0	0	0	0	0	0	0	0	0
Vitreoscilla_stercoraria	0	0	0	0	0	0	0	0	0	0	0	0	0	0	0	0	0	0	0	0	0	0	0	0	0	0	0	0	0	0	0	0	0	0	0	0	0	0	0	0	0
Weissella_ceti	0	0	0	0	0	0	0	0	0	0	0	0	0	0	0	0	0	0	0	0	0	0	0	0	0	0	0	0	0	0	0	0	0	0	0	0	0	0	0	0	0
Weissella_cibaria	0	0	0	0	0	0	0.01831	0	0	0	0	0	0	0.01224	0.06553	0	0.00623	0	0	0	0	0	0	0	0	0	0.00384	0	0	0	0	0	0	0	0	0	0	0	0	0	0
Weissella_confusa	0	0.00128	0.00053	0	0	0	0.04945	0	0	0	0	0	0	0.01424	0.03654	0	0.04563	0	0	0.02227	0	0	0	0	0	0	0	0	0	0	0	0	0	0	0	0	0	0	0	0	0
Weissella_halotolerans	0	0	0	0	0	0	0	0	0	0	0	0	0	0	0	0	0	0	0	0	0	0	0	0	0	0	0	0	0	0	0	0	0	0	0	0	0	0	0	0	0
Weissella_koreensis	0	0	0	0	0	0	0	0	0	0	0	0	0	0	0	0	0	0	0	0	0	0	0	0	0	0	0	0	0	0	0	0	0	0	0	0	0	0	0	0	0
Weissella_paramesenteroides	0	0	0	0	0	0	0.0111	0	0	0	0	0	0	0	0	0	0	0	0	0	0	0	0	0	0	0	0	0	0	0	0	0	0	0	0	0	0	0	0	0	0
Weissella_unclassified	0	0	0	0	0	0	0.00793	0	0	0	0	0	0	0	0.00633	0	0	0	0	0.002	0	0	0	0	0	0	0	0	0	0	0	0	0	0	0	0	0	0	0	0	0
Wohlfahrtiimonas_chitiniclastica	0	0	0	0	0	0	0	0	0	0	0	0	0	0	0	0	0	0	0	0	0	0	0	0	0	0	0	0	0	0	0	0	0	0	0	0	0	0	0	0	0
Wolbachia_endosymbiont_of_Culex_quinquefasciatus	0	0	0	0	0	0	0	0	0	0	0	0	0	0	0	0	0	0	0	0	0	0	0	0	0	0	0	0	0	0	0	0	0	0	0	0	0	0	0	0	0
Wolbachia_pipientis	0	0	0	0	0	0	0	0	0	0	0	0	0	0	0	0	0	0	0	0	0	0	0	0	0	0	0	0	0	0	0	0	0	0	0	0	0	0	0	0	0
Yersinia_enterocolitica	0	0	0	0	0	0	0	0	0	0	0	0	0	0	0	0	0	0	0	0	0	0	0	0	0	0	0	0	0	0	0	0	0	0	0	0	0	0	0	0	0
Yersinia_unclassified	0	0	0	0	0	0	0	0	0	0	0	0	0	0	0	0	0	0	0	0	0	0	0	0	0	0	0	0	0	0	0.00112	0	0	0	0	0	0	0	0	0	0

## Sheet: pathway
	L-VFA1	L-VFA2	H-VFA1	L-VFA3	H-VFA2	H-VFA3	L-VFA4	L-VFA5	L-VFA6	H-VFA4	H-VFA5	L-VFA7	H-VFA6	H-VFA7	H-VFA8	L-VFA8	H-VFA9	H-VFA10	L-VFA9	L-VFA10	H-VFA11	L-VFA11	L-VFA12	L-VFA13	L-VFA14	H-VFA12	H-VFA13	L-VFA15	H-VFA14	H-VFA15	L-VFA16	L-VFA17	H-VFA16	H-VFA17	L-VFA18	L-VFA19	L-VFA20	H-VFA18	L-VFA21	L-VFA22	L-VFA23
PWY-5861:_superpathway_of_demethylmenaquinol-8_biosynthesis	0	2765.96	8.1889	439.116	714.269	2313.9	471.532	101.405	91.4236	974.812	340.045	131.454	447.595	378.118	240.097	61.5871	763.099	227.499	0	485.878	1572.02	0	8.99371	190.332	0	654.785	2437.21	198.961	677.806	141.436	3105.29	176.171	325.873	3960.86	65.0854	2166.81	172.993	708.109	21.8495	3620.67	3635.25
PWY-5898:_superpathway_of_menaquinol-12_biosynthesis	98.1754	4344.62	266.694	785.122	1332.92	3445	886.454	348.926	793.254	1531.71	2540.73	1057.64	790.517	807.172	345.056	157.027	1106.8	394.42	592.143	835.602	2286.87	957.689	377.873	348.922	0	1032.41	4001.21	322.629	1156.01	228.045	4300.06	1750.48	1247.25	5199.85	309.426	3043.26	283.891	1422.94	405.21	5430.48	5378.48
PWY-5899:_superpathway_of_menaquinol-13_biosynthesis	98.1754	4344.62	266.694	785.122	1332.92	3445	886.454	348.926	793.254	1531.71	2540.73	1057.64	790.517	807.172	345.056	157.027	1106.8	394.42	592.143	835.602	2286.87	957.689	377.873	348.922	0	1032.41	4001.21	322.629	1156.01	228.045	4300.06	1750.48	1247.25	5199.85	309.426	3043.26	283.891	1422.94	405.21	5430.48	5378.48
PWY-4984:_urea_cycle	638.348	1924.75	323.09	379.323	1598.6	697.157	858.906	2804.09	360.253	1093.16	906.905	937.495	886.063	2919.02	12.4411	2779.3	696.459	4371.03	567.857	953.669	2154.64	712.464	566.028	1032.98	5012.53	3848.8	1477	1761.86	3326.1	409.664	1590.38	739.828	739.169	1684.3	1257.96	3177.08	1240.87	2003.68	462.794	797.683	1531.01
PWY-7242:_D-fructuronate_degradation	1447.16	5726.32	4528.38	1338.38	3985.88	1890.83	2869.37	2842.43	6172.71	5916.86	2798.84	7494.01	2608.26	3247.57	2188.88	3742.94	1672.76	2975.52	9616.16	2229.93	1497.26	1788.13	3519.25	3362.53	5174.03	1033.78	9803.52	8130.3	1278.31	795.643	6735.18	3028.61	9470.79	4275.48	3038.57	6930.7	1515.34	4987.89	6996.65	6977.65	5055.17
PWY-7399:_methylphosphonate_degradation_II	0	0	0	0	0	0	0	0	0	58.8239	0	0	0	25.6486	0	0	0	0	0	22.411	0	0	0	6.65212	0	0	0	0	115	0	27.5789	0	19.2773	0	0	0	0	0	0	0	0
PWY-5417:_catechol_degradation_III_(ortho-cleavage_pathway)	0	37.6743	0	0	52.7527	0	43.4189	0	0	0	0	0	0	4.02538	13.2784	0	0	0	0	0	65.1242	0	0	0	0	0	131.821	0	0	7.16881	126.109	0	14.495	74.8787	0	133.053	4.97377	0	0	0	0
PWY-922:_mevalonate_pathway_I	8.11468	4.64076	0	12.6624	11.2818	0	7.26574	0	13.8912	0	90.1813	8.07124	0	63.3091	2.60424	0	27.6959	11.4057	5.78427	6.41473	16.1604	30.4262	0	4.00558	0	69.0176	8.12311	17.595	0	0	0	0	59.8742	14.9649	68.8833	0	0	17.633	13.3352	236.457	10.6747
PWY-6168:_flavin_biosynthesis_III_(fungi)	3253.08	14237.8	4543.66	3561.84	7054.91	6238.42	3059.05	8374.54	9262.82	7916.31	5696.1	7153.4	7752.47	10100.2	887.953	9376.68	5342.57	9958.21	11818.3	5294.63	7447.11	3103.95	2352.16	10043.2	14813.7	14742.1	14627.3	15686.5	8770.93	2355.9	11883.6	5955.8	11040.6	8356.37	5988.24	13795.9	7612.78	7957.85	9030.92	6706.07	10812.3
PWY66-398:_TCA_cycle_III_(animals)	0	22.3067	0	0	279.716	5.56414	49.8157	0	0	251.84	0	673.967	0	37.1406	15.0531	0	17.4843	0	0	102.057	232.914	0	0	0	0	0	251.317	0	591.485	35.1301	165.929	273.566	0	0	45.142	31.7958	64.115	0	0	38.6219	0
GLUDEG-I-PWY:_GABA_shunt	0	2074.59	10.1747	239.182	403.611	1728.3	318.415	28.5449	27.0664	909.323	60.152	58.0656	316.178	169.905	112.393	3.32104	562.016	178.432	0	344.788	1314.04	0	21.2727	137.393	0	516.229	4207.8	96.8168	418.416	102.902	3004.61	203.441	130.042	3591.46	134.618	3427.11	154.452	388.015	3.38203	696.024	2567.32
PWY0-862:_(5Z)-dodec-5-enoate_biosynthesis	45.0335	2565.49	219.022	678.859	509.292	1641.87	759.364	647.291	499.557	1080.63	1119.41	440.049	531.615	485.958	392.928	1155.6	674.45	228.682	379.224	470.729	1412.3	1029.84	311.714	729.866	0	553.197	6949.72	187.3	376.885	143.897	3178.11	3139.53	268.192	3135.35	259.272	2826.04	531.75	333.899	257.974	3288.66	3081.8
PWY3O-355:_stearate_biosynthesis_III_(fungi)	0	0	0	0	0	0	0	0	0	0	0	0	0	0	0	0	0	0	0	0	0	0	0	0	0	0	0	0	0	0	0	0	0	0	0	0	0	0	0	0	0
FASYN-ELONG-PWY:_fatty_acid_elongation_--_saturated	59.8882	3242.84	290.276	861.971	668.247	1548.75	955.792	848.259	658.899	1381.94	1443.71	580.032	698.68	639.357	512.73	1502.51	707.804	303.525	500.522	614.118	1628.52	1335.75	408.012	957.231	0	616.766	8261.88	168.495	498.578	189.808	3901.2	3910.19	355.556	3843.31	342.87	3548.28	699.45	437.529	339.779	4094.69	3761.67
PWY-6338:_superpathway_of_vanillin_and_vanillate_degradation	0	0	0	0	0	0	0	0	0	0	0	0	0	0	0	0	0	0	0	0	0	0	0	0	0	0	0	0	0	0	0	0	0	0	0	0	0	0	0	0	0
PWY-6606:_guanosine_nucleotides_degradation_II	205.539	1318.27	135.37	589.418	2096.99	380.9	399.146	577.403	1008.43	806.363	261.052	1388.47	1348.99	1498.91	121.204	605.612	915.705	661.302	578.466	1014.25	197.681	115.762	388.504	244.17	438.499	461.112	1066.97	400.2	362.629	70.3731	676.726	714.22	1155.04	869.743	441.6	922.022	420.963	698.063	282.45	560.552	737.525
PWY-6897:_thiamin_salvage_II	6542.78	8801.5	9064.21	4684.9	16946.4	4734.02	6149.66	6244.24	11895.6	8953.63	8898.95	12474	10967.9	9142.63	547.467	8637.6	4528.98	14887.6	9962.25	6567.69	5254.92	1984.83	3754.8	9641.16	17458.5	10763	13440.8	11443	10887.9	9304.01	8490.38	21025.4	17615.5	10747	8039.82	9390.56	9661.13	9343.47	9768.13	12756.8	10257.4
PWY-5651:_L-tryptophan_degradation_to_2-amino-3-carboxymuconate_semialdehyde	0	0	0	0	0	0	0	0	0	0	0	0	0	0	0	0	0	0	0	0	0	0	0	0	0	0	0	0	0	0	0	0	0	0	0	0	0	0	0	0	0
PWY-7245:_superpathway_NAD/NADP_-_NADH/NADPH_interconversion_(yeast)	0	0	0	0	0	0	0	0	0	0	0	0	0	0	0	0	0	0	0	0	0	0	0	0	0	0	0	0	0	0	0	0	0	0	0	0	0	0	0	0	0
GALLATE-DEGRADATION-I-PWY:_gallate_degradation_II	0	0	0	0	0	0	0	0	0	0	0	0	0	0	0	0	0	0	0	0	0	0	0	0	0	0	0	0	0	0	0	0	0	0	0	0	0	0	0	0	0
PWY-6124:_inosine-5'-phosphate_biosynthesis_II	2700.77	12848	4842.95	1986.63	6305.87	4278.44	4862.47	5093.54	8711.65	8755.36	8143.9	13607.7	5589.35	6304.67	2022.2	5764.2	4820.78	6180.93	11019.5	4437.26	8997.63	4099.57	4119.02	7035.67	9856.34	14338.3	15209.1	16058.2	7052.16	2438.48	12712.5	5129.15	12329.1	6960.11	4299.71	11920.1	5776.11	9060.26	8665.48	11680.2	7094.41
PWY-6737:_starch_degradation_V	9563.14	11231.4	14162.2	6985.44	28172	5757.89	11829.2	12829.4	17622.1	22013.5	13075.2	28040.9	21669.7	14248.4	5334.28	15652	16756.4	20171.6	26164.8	14652.2	8738.58	8735.72	12039	11403.7	23854.4	14210.4	27018.9	20221.4	21628.1	4154.52	13078.7	24221.7	31170.3	19627.9	19811.4	11802.4	10061	18128	20038.4	21876	16000.3
NAD-BIOSYNTHESIS-II:_NAD_salvage_pathway_II	40.7964	1610.64	8.80805	292.17	509.503	1390.88	309.556	45.5152	77.2213	866.21	382.974	72.5588	242.215	465.275	311.96	31.515	714.578	196.368	15.8111	314.104	1389.37	315.727	262.005	97.1805	53.1239	791.67	5227.71	208.963	399.385	109.308	2647.69	619.546	197.666	2515.09	446.527	3124.34	151.737	396.315	47.4408	4359.87	1949.91
PWY-7664:_oleate_biosynthesis_IV_(anaerobic)	52.4706	2913.2	254.757	772.652	589.407	1482.21	860.407	748.644	579.659	1234.43	1284.26	510.442	615.749	563.169	453.474	1331.24	648.637	266.188	440.181	543.204	1489.5	1184.91	360.308	844.487	0	564.033	7643.4	160.597	437.971	166.976	3554.59	3537.99	311.999	3504.2	301.243	3198.01	616.169	385.219	299.127	3705.47	3436.74
P42-PWY:_incomplete_reductive_TCA_cycle	468.289	2428.29	800.85	570.741	2126.29	1473.65	1856.57	3013.89	4473.81	3227.65	2479.76	4063.31	2557.57	2938.06	103.094	1683	770.234	1676.22	1059.78	2089.61	3035.09	797.753	1502.65	2206.89	2410.73	2062.6	5707.65	919.092	3035.2	160.391	3444.07	1652.7	2058.45	2799.82	1620.52	2594.87	1138.33	2096.73	813.501	1027.06	2330.72
PWY-7013:_L-1,2-propanediol_degradation	0	862.414	13.9276	9.94012	981.292	0	791.804	41.119	67.2603	276.375	0	2.55379	8.62137	341.652	412.842	13.0428	957.353	72.3375	0	45.9777	772.512	13.8551	57.1913	34.8933	0	0	3598.16	33.7879	108.358	146.769	1377.41	15.7861	226.503	1815.79	0	6833.93	98.8188	18.3693	8.35008	7725.3	3596.51
PWY3O-19:_ubiquinol-6_biosynthesis_from_4-hydroxybenzoate_(eukaryotic)	0	0	80.9641	0	0	0	0	0	0	7.47175	0	0	0	0	0	0	0	0	0	0	0	0	0	0	0	0	50.669	0	0	0	0	0	0	0	0	0	0	0	0	22.706	0
PWY-2221:_Entner-Doudoroff_pathway_III_(semi-phosphorylative)	0	0	0	0	0	0	0	0	0	0	0	0	0	0	0	0	0	0	0	0	0	0	0	0	0	0	0	0	0	0	0	0	0	0	0	0	0	0	0	0	0
PWY-6385:_peptidoglycan_biosynthesis_III_(mycobacteria)	7556.4	17952.8	11924.9	5267.23	15093.8	10292.9	6053.94	15561.5	17331.8	14008	10298.7	14958.9	12627.5	12246.6	3316.98	17899.1	4752.06	15673.1	17623.3	6358.54	10176	4211.73	6575.49	15663.2	26386.9	21456.6	19550	16374.5	16821.1	6920.07	15480.8	13145.6	20389.6	12915.6	11956.3	18439.1	13461.9	14894.1	13783.1	16377.1	15027.6
PWY-7270:_L-methionine_salvage_cycle_II_(plants)	0	0	0	0	0	0	0	0	0	0	0	0	0	0	0	0	0	0	0	0	0	0	0	0	0	0	0	0	0	0	0	0	0	0	0	0	0	0	0	0	0
PWY-5104:_L-isoleucine_biosynthesis_IV	2308.24	1216.8	1126.02	702.133	2301.4	979.563	5003.82	3835.73	4065.55	8739.26	4069.2	13776.6	2765.03	2432.56	66.8013	1396.29	937.54	1288.27	8488.58	2231.49	2629.14	1085.77	4132.09	1865.53	1990.9	1496.53	9573.03	671.352	2811.37	0	81.2328	1597.23	2195.48	1243.74	2999.5	421.714	876.889	1845.97	766.939	656.923	1413.54
PWY-5667:_CDP-diacylglycerol_biosynthesis_I	11875.4	21119.7	12640.5	7779.86	30795.2	10924.7	9356.72	15772.6	22552.1	16891.1	22004.3	19840.7	19187.8	17705.3	3934.02	21026.5	13077.3	24335.7	22544.7	13968.5	11545.3	8518.93	10986.2	21311.2	26834.1	19570.9	24221.6	24857.7	17170.9	3743.37	20403.8	24817.4	26206.9	20436.5	19225.2	22941.7	20551.6	24283.6	19301.9	19426.3	20434.7
PWY-7420:_monoacylglycerol_metabolism_(yeast)	0	0	0	0	0	0	0	0	0	0	0	0	0	0	0	0	0	0	0	0	0	0	0	0	0	0	0	0	0	0	0	0	0	0	0	0	0	0	0	0	0
PWY-7456:_mannan_degradation	1060.29	0	67.659	758.377	10.9758	0	2536.43	2407.42	3190.98	4321.24	48.9518	6182.69	0	43.9297	0	0	0	0	529.288	317.927	3724.17	33.5707	1417.82	430.99	634.158	42.3982	2254.36	8124.74	0	0	0	0	0	146.078	393.313	3303.54	0	0	1772.74	43.432	73.4325
PWY-5695:_urate_biosynthesis/inosine_5'-phosphate_degradation	7216.07	20933.7	7540.38	5339.28	22353.5	13517.4	7927	16621.1	19010.9	16221.6	18469.8	14293.1	15444	16077.4	2072.99	21673.6	6004.67	22218.2	16735.5	11158	11265.3	4988.38	5432.32	20570	29397.5	24523.3	20745.5	18906	15593.9	4695.27	16151.1	23635.5	23163	18738.9	9984.11	21631.9	20164.3	21589.9	13312.1	13905.4	19599
PWY0-1338:_polymyxin_resistance	0	655.028	2.89567	122.111	131.134	638.475	48.8861	0	1.20427	279.777	0	12.668	86.3164	35.6795	65.0331	9.06369	221.46	57.023	0	90.4101	475.156	0	5.94832	24.8932	0	185.968	450.605	50.6051	160.976	24.9995	1000.1	18.2945	33.5076	1197.05	8.41465	123.905	37.9057	130.207	0	30.8677	339.514
PWY-6415:_L-ascorbate_biosynthesis_V	0	908.497	10.5205	224.405	46.0264	0	3.00718	0	0	219.287	0	0	256.339	80.007	18.0915	7.53287	0	0	0	104.529	0	0	3.76678	127.61	0	0	0	0	0	0	372.327	0	30.1538	62.3902	25.0329	113.869	92.0509	0	0	0	480.109
PWY4FS-7:_phosphatidylglycerol_biosynthesis_I_(plastidic)	927.828	8153.29	11407.9	5020.95	1541.22	5145.22	2007.53	2556.03	3859.85	2813.77	2903.38	3172.79	2681.8	4851.68	574.17	2918.04	2924.28	3530.75	2754.74	2803.33	6947.3	2379.47	3052.86	3291.97	6489.46	6428.89	11046	8502.56	6295.7	1506.93	8684.21	2098.13	1500.87	10873.9	2627.14	3816.64	950.071	5725.21	2710.59	3778.56	4963.42
PWY-5179:_toluene_degradation_V_(aerobic)_(via_toluene-cis-diol)	0	0	0	0	0	0	0	0	0	0	0	0	0	0	5.86432	0	0	0	0	0	0	0	0	0	0	0	0	0	0	0	0	0	0	0	0	0	0	0	0	7.88006	0
HCAMHPDEG-PWY:_3-phenylpropanoate_and_3-(3-hydroxyphenyl)propanoate_degradation_to_2-oxopent-4-enoate	0	829.616	0	61.6425	142.063	537.735	108.174	0	5.95769	248.624	0	2.22362	79.5177	67.7387	128.12	2.60331	165.602	49.2298	0	157.792	371.604	0	2.71429	57.163	0	185.985	654.502	48.7258	133.558	29.6828	1051.34	15.4181	45.5332	995.153	5.12118	1174.44	51.9556	84.2556	0	1172.55	890.214
PWY-6981:_chitin_biosynthesis	0	0	0	0	0	0	0	0	0	0	0	0	0	0	0	0	0	0	0	0	0	0	0	0	0	0	0	0	0	0	0	0	0	0	0	0	0	0	0	0	0
PWY-7431:_aromatic_biogenic_amine_degradation_(bacteria)	0	0	0	0	0	0	0	0	0	0	0	0	0	0	0	0	0	0	0	0	0	0	0	0	0	0	0	0	0	0	0	0	0	0	0	0	0	0	0	0	0
PWY-6957:_mandelate_degradation_to_acetyl-CoA	0	0	0	0	0	0	0	0	0	0	0	0	0	0	0	0	0	0	0	0	0	0	0	0	0	0	0	0	0	0	0	0	0	0	0	0	0	0	0	0	0
PWY-6309:_L-tryptophan_degradation_XI_(mammalian,_via_kynurenine)	0	0	0	0	0	0	0	0	0	0	0	0	0	0	0	0	0	0	0	0	0	0	0	0	0	0	0	0	0	0	0	0	0	0	0	0	0	0	0	0	0
PWY0-321:_phenylacetate_degradation_I_(aerobic)	0	588.836	0	132.692	28.2485	254.179	27.595	0	0	142.011	0	0	96.2044	17.8326	35.9019	1.14875	183.869	51.4914	0	116.445	483.657	0	0	34.8599	0	94.0551	347.925	32.0964	117.117	9.85223	1003.19	18.9583	14.2963	1178.42	6.06286	62.4039	39.1441	2.72376	0	0	0
PWY-7237:_myo-,_chiro-_and_scillo-inositol_degradation	60.6225	214.975	112.141	1805.27	21741.6	432.614	643.995	64.7491	2170.8	299.519	329.472	270.213	600.478	317.707	117.829	312.088	51.7627	9632.46	321.389	742.447	113.432	607.928	1276.01	475.992	739.555	40.8649	1694.46	481.35	1016.92	2998.72	168.717	23437.2	3142.38	922.617	391.598	1591.49	2941.49	125.84	285.219	2009.89	1146.14
PWY-5030:_L-histidine_degradation_III	193.736	1460.97	718.997	257.705	1286.78	143.936	518.067	1571.69	4754.14	1939.34	1441.18	1584.46	1404.77	2354.4	125.408	1846.06	355.209	3.00228	63.0486	967.614	3.71816	7.04927	157.429	4.97191	56.9198	373.658	3555.55	737.023	223.777	0	302.36	346.862	662.474	578.072	189.867	3260.09	714.284	1134.69	589.519	1192.44	1678.62
PWY-6163:_chorismate_biosynthesis_from_3-dehydroquinate	12856.7	13685.3	13248.8	6224.27	25333.7	9113.79	8832.42	12928.4	14297.7	14416.6	14217.5	18290.8	19220.2	17302.4	3868.64	16129.8	15396.5	19283.1	20701	13645.2	10120.3	7624.88	11496.8	11182.3	22545.1	20097.4	22584.3	15218.8	17405.7	5838.37	12761.7	23054.7	24979.6	19382	20991.4	15629	13223.2	20230.4	18423.9	22455.4	15486.5
PWY-6703:_preQ0_biosynthesis	6540.95	18311.8	5510.53	3195.49	16232.9	8181.06	4056.4	14996.5	16656.7	11279.7	14221.6	13176.2	12695.3	13054.5	428.725	18569.8	6215.83	16472.4	12200.5	8794.23	8817.78	1608.88	3848.69	16314.5	23243.9	20707.3	14082.5	16876.9	14144.5	4995.4	14853	19041.3	11895.6	11541.1	14137.2	18111.1	15185.9	18345.6	7501.78	7312.96	16184.6
PYRIDNUCSAL-PWY:_NAD_salvage_pathway_I	144.36	2755.32	274.637	624.717	613.822	721.783	592.205	45.4979	324.966	1775.07	891.313	998.504	722.426	1076.79	251.316	97.6149	1402.18	1689.68	33.3783	1915.64	1415.21	1355.25	646.468	207.787	270.991	1407.44	2936.01	767.485	989.19	120.867	1111.48	211.802	1180.29	2072.74	841.518	511	241.545	923.95	176.522	2612.13	1453.23
SALVADEHYPOX-PWY:_adenosine_nucleotides_degradation_II	350.266	2475.79	237.201	747.757	1922.12	1883.06	727.729	731.144	2653.66	2087.83	856.843	1176.21	2176.86	1683.4	269.595	685.14	1834.56	663.268	874.859	1357.46	1901.15	257.03	1072.11	291.851	1166.79	692.966	4395.37	655.518	1574.61	71.6781	3686.15	613.502	1230.02	4672.05	1099.23	649.795	347.218	905.076	617.016	699.297	1300.54
PROTOCATECHUATE-ORTHO-CLEAVAGE-PWY:_protocatechuate_degradation_II_(ortho-cleavage_pathway)	0	65.9199	0	0	59.4867	0	49.0951	3.80653	0	0	0	0	0	13.398	30.2885	0	4.29116	0	0	0	83.4161	0	0	0	0	0	192.316	0	0	14.6245	125.888	0	11.7532	238.17	0	1051.47	3.68267	0	0	707.147	654.799
PWY0-1319:_CDP-diacylglycerol_biosynthesis_II	11875.4	21119.7	12640.5	7779.86	30795.2	10924.7	9356.72	15772.6	22552.1	16891.1	22004.3	19840.7	19189	17705.3	3935.08	21026.5	13077.3	24335.7	22546.3	13968.5	11549.5	8518.93	10986.2	21311.2	26834.1	19570.9	24221.6	24857.7	17170.9	3743.37	20403.8	24817.4	26206.9	20436.5	19225.2	22941.7	20551.6	24283.6	19301.9	19447.9	20434.7
PWY1G-0:_mycothiol_biosynthesis	0	0	0	0	0	0	0	0	0	0	0	0	0	0	0	0	1.33218	0	0	0	0	0	0	0	0	0	8.07969	0	0	0	0	0	0	0	0	0	0	0	0	28.3297	0
PWY0-1415:_superpathway_of_heme_biosynthesis_from_uroporphyrinogen-III	0	1222.28	9.21112	145.779	213.943	873.198	209.508	48.6275	25.2313	331.531	0	79.9374	174.383	140.932	147.791	40.5632	275.61	99.8189	0	216.958	957.567	7.37357	26.756	84.4414	0	520.1	2746.21	170.6	440.146	51.7529	1795.17	217.961	81.4604	1843.79	45.4705	699.948	63.5932	344.59	3.45883	57.8332	506.918
THISYN-PWY:_superpathway_of_thiamin_diphosphate_biosynthesis_I	0	8401.65	46.1663	1849.99	2568.76	5604.26	1304.69	111.809	133.053	3431.32	0	546.282	1809	1092.27	470.069	201.236	2404.03	929.42	0	2330.31	5123.7	28.6715	45.2285	1030.32	0	3686.63	5548.85	1170.49	2466.7	537.296	9142.02	544.595	959.173	9351.66	460.346	6302.52	940.999	2353.3	28.7333	6636.14	8285.82
PWY-6609:_adenine_and_adenosine_salvage_III	1643.87	13504	4486.25	3175.61	13232.2	4200.86	4405.45	5264.6	9567	7160.65	5680.46	11773.9	7322.44	10059.4	1799.68	7956.65	4568.91	10972.6	12197.9	5973	8176.58	3767.5	6723.33	8013.38	16919	16209.4	13651.2	16511.4	11493.7	2694.38	11821.6	14489.9	14095.6	9482.32	6723.37	13074.4	7327.16	10033.4	10253.8	8478.19	7553.99
VALSYN-PWY:_L-valine_biosynthesis	11049.2	11989.1	13598.4	7294.58	24479.8	10468.3	10321.1	17167	19907.4	18672.1	18949.5	25065.6	17562.3	15623	4870.45	19922.5	11680.3	24909.6	26802.4	12260.6	9946.67	8235.43	15715.3	20461.6	27520.5	21582.7	26678.7	17811.2	21856.1	6229.26	15590.7	30430.1	30805.4	20316.2	20653	23959.4	18906.1	22326.7	22203.1	20532.4	19360.1
PWY-7294:_xylose_degradation_IV	0	25.1578	0	0	0	0	14.4935	0	0	38.4487	0	0	0	40.3617	20.7122	0	0	0	0	37.7423	0	0	0	0	0	0	0	0	0	0	0	0	0	0	0	0	26.5379	0	0	0	0
PWY-7391:_isoprene_biosynthesis_II_(engineered)	4.8406	0	0	0	0	0	0	0	0	0	0	0	0	0	0	0	0	7.16971	0	0	0	14.5365	0	0	0	0	3.69474	0	0	0	0	0	0	0	28.5392	0	0	0	0	50.1142	0
PWY-6837:_fatty_acid_beta-oxidation_V_(unsaturated,_odd_number,_di-isomerase-dependent)	0	0	0	0	0	0	0	0	0	0	0	0	0	0	0	0	0	0	0	0	0	0	0	0	0	0	0	0	0	0	0	0	0	0	0	0	0	0	0	0	0
UDPNACETYLGALSYN-PWY:_UDP-N-acetyl-D-glucosamine_biosynthesis_II	0	0	0	0	0	0	0	0	0	0	0	0	0	0	0	0	0	0	0	0	0	0	0	0	0	0	0	0	0	0	0	0	0	0	0	0	0	0	0	0	0
PWY-7090:_UDP-2,3-diacetamido-2,3-dideoxy-&alpha;-D-mannuronate_biosynthesis	0	0	0	0	0	0	0	0	0	0	0	0	0	0	0	0	0	0	0	0	0	0	0	0	0	0	0	0	0	0	0	0	0	0	0	0	0	0	0	0	0
METHANOGENESIS-PWY:_methanogenesis_from_H2_and_CO2	14.4396	0	0	0	0	0	0	0	0	0	0	0	0	0	0	0	0	0	0	0	0	0	119.193	0	0	0	0	0	0	0	0	0	0	0	312.795	0	0	0	0	31.0094	0
GALACTARDEG-PWY:_D-galactarate_degradation_I	0	741.539	1.71455	156.772	133.798	478.888	116.657	0	2.97397	292.402	2.65626	33.9057	135.474	62.2368	65.1249	2.17355	271.928	77.9405	0	137.253	615.292	0	9.33261	39.0279	0	194.926	3085.14	97.3061	163.057	28.0881	1280.06	170.023	45.778	1393.39	11.2315	63.2597	53.4853	142.203	0	10.8626	233.237
ERGOSTEROL-SYN-PWY:_superpathway_of_ergosterol_biosynthesis_I	0	0	0	0	0	0	0	0	0	0	0	0	0	0	0	0	0	0	0	0	0	0	0	0	0	0	0	0	0	0	0	0	0	0	0	0	0	0	0	0	0
PWY-6608:_guanosine_nucleotides_degradation_III	415.567	2911.04	282.616	872.432	8901.12	2201.02	857.568	870.283	3113.14	2445.17	1018.4	3128.48	2541.41	1979.35	309.238	817.115	2068.57	3829.24	1039.28	1592.64	2100.25	229.811	1237.69	398.507	1388.82	691.743	4563.8	781.917	1850.08	1034.68	4270.7	9525.51	2497.07	5340.79	1289.54	2980.36	1902.38	1044.61	733.444	3331.54	1400.92
P105-PWY:_TCA_cycle_IV_(2-oxoglutarate_decarboxylase)	0	2223.18	0	624.147	651.335	1593.37	425.169	0	37.2329	1476.2	25.2563	235.367	709.55	540.282	352.207	91.0951	1024.89	382.765	0	713.605	584.725	0	41.1538	162.355	0	325.243	5771.29	288.33	738.013	84.9556	3041.6	375.723	254.099	3899.52	69.0094	813.688	409.399	633.371	0	113.037	1950.18
ORNARGDEG-PWY:_superpathway_of_L-arginine_and_L-ornithine_degradation	0	744.725	0	141.363	61.3405	733.71	72.0677	0	0	308.07	0	0	118.529	75.1112	56.0706	1.64762	251.65	73.8774	0	130.158	569.811	0	0	38.0738	0	188.282	706.922	66.5934	180.589	31.3475	1323.81	30.8552	45.4459	1345	5.22347	121.07	42.085	145.821	0	0	11.8969
DAPLYSINESYN-PWY:_L-lysine_biosynthesis_I	497.56	5015.02	1655.48	861.448	1525.74	2117.37	1259.35	2395.85	2558.45	3130	1900.14	4039.53	2826.26	5905.68	1077.66	3355.02	1864.79	2415.73	5357.3	3502	2434.94	1829.78	1757.19	1999.12	233.067	1382.81	10813.5	924.836	4005.48	671.669	4472.94	3021.22	2742.11	4947.62	1796.02	5593.63	1578.6	2905.23	5622.19	6205.91	6661.19
ECASYN-PWY:_enterobacterial_common_antigen_biosynthesis	0	839.772	1.73797	142.527	114.308	892.382	64.9689	0	0	345.932	0	32.6447	154.14	53.9423	90.5471	3.46982	257.115	76.3942	0	143.173	659.855	0	0	36.9277	0	240.327	542.465	81.8334	167.617	37.2022	1128.68	16.9126	50.3283	1333.3	9.55714	73.6585	52.8936	169.179	0	12.5915	273.243
ARGSYN-PWY:_L-arginine_biosynthesis_I_(via_L-ornithine)	2648.39	7726.51	2052.25	2971.1	10321.8	4773.66	3919.9	4286.36	7488.26	8326.95	4521.67	7047.18	7667.27	7785.94	1973.52	4040.65	7194.1	7884.45	7364.27	6056.4	6175.39	5174.63	2349.36	1406.57	2272.08	5210.3	17907.3	5822.4	8925.21	2048.19	8292.59	4915.48	4947.91	12054.5	5039.56	9432.75	1795.99	8095.37	3382.62	11673	8765.65
HOMOSER-METSYN-PWY:_L-methionine_biosynthesis_I	619.979	2259.91	628.378	1487.2	4929.03	1152.73	2226.88	893.397	1307.68	1580.95	1654.47	1486.3	2848.71	3365.34	730.741	2495.27	3979.29	2364.75	4436.43	1737.22	2090.98	1886.76	1938.45	1292.35	9608.33	1311.93	7297.55	2335.25	6866.42	293.154	2423.64	3390.71	5494.09	3008.44	2460.52	3490.95	961.607	1916.17	2679.33	5512.37	4294.87
PWY-5857:_ubiquinol-10_biosynthesis_(prokaryotic)	0	975.072	10.164	172.309	249.552	967.459	205.03	18.4561	10.3756	439.975	54.579	51.2397	151.006	157.907	165.493	14.9614	343.433	104.08	0	203.526	790.403	4.96265	17.8466	40.5723	0	247.935	2059.12	71.7915	216.137	94.1107	1053.65	148.028	81.7139	1552.87	25.6186	1669.07	82.0974	86.3983	0	1837.11	1397.55
PWY0-1296:_purine_ribonucleosides_degradation	3522.4	8181.45	5877.48	5003.22	20179.7	4705.74	5947.16	5206.27	8766.23	10346.4	6473.57	13170	12018.6	8052.67	3627.36	8064.52	8032.51	13900.8	15585.6	8573.39	5486.48	5094.63	10485.6	6392.04	9557.89	8977.18	16396.6	10048.2	4982.61	2446.34	9021.9	18852.1	18430.4	12277.9	13049.7	10129.9	6843.23	7001.16	13007.3	12434.3	9859.42
SO4ASSIM-PWY:_sulfate_reduction_I_(assimilatory)	16.5589	2677.73	94.4821	1438.78	1231.16	2596.89	832.643	693.074	248.611	3348.92	1573.6	106.766	486.834	947.558	323.682	290.578	694.008	221.465	22.5904	486.405	2330.34	589.436	183.853	441.938	0	649.878	7244.61	163.779	6417.14	3015.54	4803.5	718.916	292.828	3976.67	1053.19	9105.06	426.951	312.407	24.9375	4202.96	3872.68
PWY-5862:_superpathway_of_demethylmenaquinol-9_biosynthesis	0	2572.66	0	307.424	440.389	2119.7	452.241	101.405	91.4236	734.493	0	131.454	410.566	295.778	221.528	61.5871	665.83	160.812	0	439.755	1369.53	0	0	114.805	0	584.671	2437.21	179.129	447.755	111.484	2607.61	176.171	320.863	2286.19	65.0854	1792.93	144.388	561.669	21.8495	2994.46	1383.03
PENTOSE-P-PWY:_pentose_phosphate_pathway	141.411	4004.09	693.607	1049.05	2756.5	1704.15	2067.61	2562.27	5330.91	3510.1	2486.71	2577.73	1913.38	2566.8	675.588	943.262	1691.28	325.828	1003.04	820.555	2700.47	1172.68	1877.68	1010.52	297.557	714.397	10309.9	4806.28	1023.37	249.176	7010.71	3349.38	1483.48	7479.88	1527.03	5457.65	967.769	1170.4	507.217	5454.32	4993.57
PWY-6121:_5-aminoimidazole_ribonucleotide_biosynthesis_I	5921.17	11357.4	9582.68	5970.97	20431	5462.87	7965.91	12130.3	14422.9	14382.2	10969.9	19152.9	15215.6	16285.7	3863.84	14741.4	11286.6	15163.2	18596	10966	8071.35	8246.65	12680.4	9425.55	16531.4	13243.6	19984.8	13215.6	16065.9	2749.02	9958.66	13425.1	20068.2	15820.6	18466	17689.5	9041.31	11605.6	17611.6	16308.8	15660.2
PWY-3001:_superpathway_of_L-isoleucine_biosynthesis_I	3678.85	7862.82	5814.11	3462.11	14990.7	3446.61	6607.11	7883.43	11204	11859	8257.55	15062.2	8527.55	7624.9	2526.32	7045.22	6902.84	11579.8	15641	7448.75	4736.41	4370.51	7396.5	6952.62	10329.9	5131.52	16113.8	10563.3	8345.33	2266.27	8392.54	16495.6	14734.9	9556.43	7143.62	11854.1	6200.06	9014.01	11814	13089.4	9991.18
THISYNARA-PWY:_superpathway_of_thiamin_diphosphate_biosynthesis_III_(eukaryotes)	2019.08	7394.11	2948.05	2492.58	6584.32	3622.91	5592.67	4507.45	8276.39	6463.85	8290.71	9202.07	4468.47	4766.9	973.883	5835.03	2376.27	5299.31	8006.68	2948.31	3399.37	2952.73	3691.38	7101.89	14198.1	9850.18	12048.7	9011.76	8619.63	2015.56	4636.71	5536.05	9699.6	4983.87	4172.43	6513.84	5964.35	7217.33	6478.5	7123.58	6545.44
METHYLGALLATE-DEGRADATION-PWY:_methylgallate_degradation	0	0	0	0	0	0	0	0	0	0	0	0	0	0	0	0	0	0	0	0	0	0	0	0	0	0	0	0	0	0	0	0	0	0	0	0	0	0	0	0	0
PWY-5896:_superpathway_of_menaquinol-10_biosynthesis	0	3617.17	0	441.501	639.228	2891.83	644.383	151.602	136.791	1060.71	0	196.054	605.232	439.13	305.643	92.2561	886.182	240.051	0	641.599	1902.48	0	0	171.759	0	863.589	3352.59	267.08	660.218	166.854	3549.62	262.891	475.426	3079.67	97.3514	2561.83	215.746	830.317	32.7253	4067.16	1989.02
PWY-4242:_pantothenate_and_coenzyme_A_biosynthesis_III	968.873	7044.63	857.116	1182.93	3049.91	3000.65	1953.15	2197.64	4464.18	3339.5	3135.38	3272.17	2441.34	4111.18	555.912	3029.8	1536.76	2878.7	3818.63	2601.37	4797.86	1756.35	1228.03	3224.89	7781.49	4045.73	7287.31	8636.99	10260.4	339.892	5762.94	1100.46	6321.54	7553.19	2677.82	1940.14	1070.93	3726.34	3612.61	2970.24	2822.52
PWYG-321:_mycolate_biosynthesis	54.4333	2965.57	263.778	785.688	611.914	1385.58	897.259	775.394	601.007	1282.31	1314.74	529.465	638.608	584.297	461.792	1374.93	650.123	275.633	456.523	562.909	1458.3	1205.88	373.555	870.805	0	551.91	7717.26	153.272	454.394	171.447	3605.3	3479.21	323.745	3564.28	311.971	3291.48	635.884	398.116	310.352	3770.26	3501.3
PWY-6284:_superpathway_of_unsaturated_fatty_acids_biosynthesis_(E._coli)	73.5066	1712.87	346.605	738.121	797.499	1612.92	971.925	527.138	0	1229.1	1185.36	592.743	844.21	724.672	611.095	1519.05	831.408	349.5	517.793	657.679	829.826	1487.83	416.355	973.24	0	28.4275	3623.32	14.0899	0	0	2871.98	1818.91	437.303	2201.85	416.514	1161.88	810.289	475.274	204.244	3119.02	1997.2
KDO-NAGLIPASYN-PWY:_superpathway_of_(Kdo)2-lipid_A_biosynthesis	0	632.243	6.11419	141.251	112.515	827.018	43.2085	0	9.62827	294.365	0	51.6274	92.7156	46.2773	93.5418	6.59862	207.155	61.4271	0	93.7446	531.225	3.18994	6.40294	28.4373	0	208.767	758.004	39.4403	130.615	17.3614	1051.65	24.8077	32.0653	1087.23	16.0817	77.4401	45.9258	94.2735	1.66729	13.3457	238.825
PWY-6396:_superpathway_of_2,3-butanediol_biosynthesis	0	0	0	0	0	0	0	0	0	0	0	0	0	0	0	0	3.70639	0	0	0	0	0	0	0	0	0	0	0	0	0	0	0	0	0	0	0	0	0	0	0	0
PWY-5860:_superpathway_of_demethylmenaquinol-6_biosynthesis_I	0	2572.66	0	307.424	440.389	2119.7	452.241	101.405	91.4236	734.493	0	131.454	410.566	295.778	221.528	61.5871	665.83	160.812	0	439.755	1369.53	0	0	114.805	0	584.671	2437.21	179.129	447.755	111.484	2607.61	176.171	320.863	2286.19	65.0854	1792.93	144.388	561.669	21.8495	2994.46	1383.03
PWY-7196:_superpathway_of_pyrimidine_ribonucleosides_salvage	1891.51	3693.17	1327.24	3151.5	9855.94	2825.14	1823.05	4861.05	7472.78	6024.07	4422.48	5660.62	4929.86	5691.47	420.877	2542.89	2523.68	7920.5	7614.49	2958.41	3335.34	1889.61	2616.73	4579.02	5578.05	3612.31	10872.4	1397.79	2143.11	722.362	964.732	11115.4	7963.44	4751.46	3808.59	3349.33	5504.89	4074.27	4721.9	6041.93	3052.3
PWY-7234:_inosine-5'-phosphate_biosynthesis_III	2342.9	5063.47	2441.03	455.605	853.088	2373.05	2774.86	5106.83	3338.47	3771.81	2238.53	3111.83	4482.25	7015.42	657.583	5807.33	4283.58	1685.59	5659.74	2871.12	3198.74	1873.3	2308.61	887.587	365.857	2739.95	2666.45	3072.06	2937.63	746.107	2738.75	2178.84	3482.49	4657.5	3078.51	7269.64	2476.37	4078.14	5651.54	5138.68	5940.84
PWY-6185:_4-methylcatechol_degradation_(ortho_cleavage)	0	31.5729	0	0	44.0129	0	36.5055	0	0	0	0	0	0	3.35805	11.128	0	0	0	0	0	60.9139	0	0	0	0	0	111.427	0	0	5.97997	106.641	0	12.0856	69.2606	0	111.988	4.1478	0	0	0	0
PWY-3661:_glycine_betaine_degradation_I	0	0	0	0	0	0	0	0	0	0	0	0	0	0	0	0	0	0	0	0	0	0	0	0	0	0	0	0	0	0	0	0	0	0	0	0	0	0	0	0	0
PWY-6122:_5-aminoimidazole_ribonucleotide_biosynthesis_II	5921.13	10058	10336	5921.27	19742.9	4738.42	7818.04	10855.7	13127.3	13585.3	10607.8	19367.5	14580.4	15375.3	4365.3	13389.4	11221.4	13708.8	17980.9	10379.1	7367.16	8786.37	12886.1	8388.1	14745.6	11705.9	19953.1	12172.8	15149.8	2682.78	8905.71	13600.3	19757.6	15061.5	19102.8	16428.1	7973.54	10750	17785.8	17340.6	14801.7
PWY4LZ-257:_superpathway_of_fermentation_(Chlamydomonas_reinhardtii)	38.3651	1309.69	104.388	436.363	445.541	833.579	304.122	376.984	233.338	972.977	241.284	156.262	636.819	405.132	96.8942	241	637.872	185.815	15.7761	527.356	1073.28	9.68493	111.59	481.99	15.7037	515.501	4746.8	250.599	583.424	0	154.837	303.607	288.89	1587.11	185.646	635.236	463.147	731.176	120.881	814.558	1497.37
PWY-6545:_pyrimidine_deoxyribonucleotides_de_novo_biosynthesis_III	2157.54	4701.65	2764.67	3115.17	10811.9	1337.71	1430.09	4478.42	5856.24	5604.38	3784.72	4316.13	4040.95	5430.57	402.019	7260.65	2533.43	6734.34	6064.2	2214.68	3951.02	1952.72	2574.95	4333	12736.8	4206.22	9486.17	5147.82	7223.81	2628.26	3523.15	7228.26	7031.37	6572.57	5057.53	6750.01	3260.85	4740.04	7931.36	8591.7	5961.18
PWY-5913:_TCA_cycle_VI_(obligate_autotrophs)	1327.13	992.141	30.6239	204.062	3091.81	914.348	855.587	20.156	829.122	1464.31	68.0253	1309.93	4821.51	2368.2	120.795	27.6639	3035.14	68.1861	0	678.347	301.745	1121.43	2781.78	815.156	34.3949	1309.3	4245.63	79.4019	221.315	529.58	1442.31	662.112	2616.86	3071.32	2077.36	1267.83	77.263	164.615	8.79617	3499.31	322.946
FUC-RHAMCAT-PWY:_superpathway_of_fucose_and_rhamnose_degradation	0	2055.25	6.62764	530.255	1132.25	1787.65	297.494	93.4425	53.6386	1313.56	432.638	254.947	499.067	589.292	340.191	79.4769	791.982	536.889	31.3636	599.278	1572.93	219.509	26.0735	153.078	0	599.582	2889.67	271.818	845.01	184.974	3462.39	698.09	693.777	3917.09	201.494	2165.96	274.799	766.922	157.835	1449.59	1594.4
PWY0-881:_superpathway_of_fatty_acid_biosynthesis_I_(E._coli)	0	0	0	0	0	0	0	0	0	0	0	0	0	0	0	0	0	0	0	0	0	0	0	0	0	0	0	0	0	0	0	0	0	0	0	0	0	0	0	0	0
PWY-7626:_bacilysin_biosynthesis	0	0	0	0	0	0	0	0	0	0	0	0	0	0	0	0	0	0	0	0	0	0	0	0	0	0	0	0	0	0	0	0	0	0	0	0	0	0	0	0	0
PWY-5044:_purine_nucleotides_degradation_I_(plants)	0	0	0	0	0	0	0	0	0	0	0	0	0	0	0	0	0	0	0	0	0	0	0	0	0	0	0	0	0	0	0	0	0	0	0	0	0	0	0	0	0
PWY-6690:_cinnamate_and_3-hydroxycinnamate_degradation_to_2-oxopent-4-enoate	0	829.616	0	61.6425	142.063	537.735	108.174	0	5.95769	248.624	0	2.22362	79.5177	67.7387	128.12	2.60331	165.602	49.2298	0	157.792	371.604	0	2.71429	57.163	0	185.985	654.502	48.7258	133.558	29.6828	1051.34	15.4181	45.5332	995.153	5.12118	1174.44	51.9556	84.2556	0	1172.55	890.214
PWY-4321:_L-glutamate_degradation_IV	0	0	0	0	0	0	0	0	0	0	0	0	0	0	0	0	0	0	0	0	0	0	0	0	0	0	0	0	0	0	0	0	0	0	0	0	0	0	0	0	0
PWY66-399:_gluconeogenesis_III	348.605	1624.48	0	609.666	954.816	182.543	675.285	679.248	824.284	2390.45	1607.03	1531.72	1281.48	1944.25	41.8192	535.497	1236.45	876.786	700.789	1115.54	2003.4	120.191	704.403	383.957	0	4273.03	4309.48	828.102	5580.15	0	1304.49	58.522	211.274	5421.51	1070.13	2461.27	248.546	1554.53	220.869	232.189	580.191
BIOTIN-BIOSYNTHESIS-PWY:_biotin_biosynthesis_I	69.4728	3331.78	288.677	859.555	761.589	2042.38	1000.01	885.289	731.52	1404.04	1631.35	626.414	784.395	709.454	322.286	1476.54	745.522	355.463	504.3	675.047	1719.58	943.935	352.298	1096.71	0	763.76	6790.28	201.173	609.405	209.783	3394.11	4343.02	411.451	4007.27	385.955	3034.63	808.418	529.221	368.086	2813.41	3991.57
PWY-6138:_CMP-N-acetylneuraminate_biosynthesis_I_(eukaryotes)	0	0	0	0	0	0	0	0	0	0	0	0	0	0	0	0	0	0	0	0	0	0	0	0	0	0	0	0	0	0	0	0	6.69121	0	0	0	0	0	0	0	0
URSIN-PWY:_ureide_biosynthesis	0	0	0	0	0	0	0	0	0	0	0	0	0	0	0	0	0	0	0	0	0	0	0	0	0	0	0	0	0	0	0	0	0	0	0	0	0	0	0	0	0
PWY-6143:_CMP-pseudaminate_biosynthesis	0	0	0	0	0	0	0	0	0	0	0	0	0	0	0	0	0	0	0	0	0	0	0	0	0	0	0	0	0	0	0	0	0	0	0	0	0	0	0	0	0
PWY-5177:_glutaryl-CoA_degradation	975.737	1886.17	2763.36	1176.07	4049.42	461.514	2160.6	1731.28	3186.15	4117.3	2027.06	4733.59	1722.81	1694.77	1318.66	2504.85	1199.27	2584.78	6361.31	1071.06	371.679	1306.01	3012.11	1783.51	4372.26	155.888	5341.1	3773.78	81.9904	398.076	2365.3	2118.86	7460.5	2423.18	2990.68	4108.3	1220.68	2049.35	5294.67	4880.39	3302.57
PWY-5004:_superpathway_of_L-citrulline_metabolism	0	0	0	0	0	0	0	0	0	0	0	0	0	0	0	0	0	0	0	0	0	0	0	0	0	0	0	0	0	0	0	0	0	0	0	0	0	0	0	0	0
PWY-5659:_GDP-mannose_biosynthesis	1763.41	6971.24	2322.58	1442.76	6582.01	4477.88	4305.78	4793.89	8308.69	7019.35	4174.5	10717.4	5092.02	5584.74	846.54	4177.41	3328.69	6489.51	5236.58	4455.13	4541.73	2427.92	3902.25	4953.17	9401.39	5445.93	13729.5	10773.6	8373.49	870.849	6011.74	1290.04	9148.31	5756.04	3594.87	5146.23	6559.33	3800.5	3625.8	4240.28	8470.08
PWY-1269:_CMP-3-deoxy-D-manno-octulosonate_biosynthesis_I	450.483	10584.8	810.252	1895.76	11406.2	4899.28	1808.02	3010.61	6134.69	3850.48	3076.43	7183.71	3110.6	6137.59	271.769	3874.1	1546.82	12932.2	1343.12	2815.88	4720.18	1074.41	838.127	4301.06	7183.34	8653.68	8469.21	7793.86	9370.85	3053.01	10502.7	14232.6	4889.11	8105.89	1102.93	8749.53	6456.12	5199.8	2707.63	4226.56	6720.09
CENTFERM-PWY:_pyruvate_fermentation_to_butanoate	17.1552	688.35	145.853	246.883	42.01	0	108.467	434.059	303.834	173.693	58.7974	0	416	181.113	22.9536	217.936	0	17.2859	0	839.563	0	3.64942	117.074	629.623	0	14.5427	0	0	55.4918	0	100.266	0	235.765	210.988	111.232	285.334	434.314	126.802	16.4128	45.9611	622.233
ARGDEG-PWY:_superpathway_of_L-arginine,_putrescine,_and_4-aminobutanoate_degradation	0	744.725	0	141.363	61.3405	733.71	72.0677	0	0	308.07	0	0	118.529	75.1112	56.0706	1.64762	251.65	73.8774	0	130.158	569.811	0	0	38.0738	0	188.282	706.922	66.5934	180.589	31.3475	1323.81	30.8552	45.4459	1345	5.22347	121.07	42.085	145.821	0	0	11.8969
PWY-4722:_creatinine_degradation_II	0	0	0	0	0	0	70.5901	0	0	0	0	0	0	0	0	0	0	0	0	0	0	0	0	0	0	0	0	0	0	0	0	0	0	0	0	0	0	0	0	0	0
ANAGLYCOLYSIS-PWY:_glycolysis_III_(from_glucose)	5649.06	18406	8803.54	4851.53	18329.3	8900.02	7154.54	12841.8	18443.4	14569.8	13374.5	17062.5	12372.5	16367.5	1725.66	14423.9	9833.52	12531.8	22533.3	11249.9	10960.8	6423.03	7746.51	13256.8	26651	16929.6	24639	22051.5	19365.3	3759.79	14837.9	12739.5	19649.7	14907.1	9427.31	17736.4	10230.6	16597.8	15946.3	13095.5	16263.7
PWY-5840:_superpathway_of_menaquinol-7_biosynthesis	111.025	3617.17	47.6965	815.795	1480.58	2891.83	951.348	387.549	841.475	1652.03	0	1184.69	605.232	439.13	305.643	92.2561	886.182	446.522	0	641.599	1902.48	107.133	402.794	268.182	0	863.589	3352.59	267.08	660.218	257.057	3549.62	1957.44	1333.3	3079.67	97.3514	2561.83	318.524	830.317	32.7253	4067.16	1989.02
UBISYN-PWY:_superpathway_of_ubiquinol-8_biosynthesis_(prokaryotic)	0	950.514	3.92325	144.75	237.814	896.222	180.148	11.3032	5.92699	406.517	27.1056	29.1172	140.605	126.261	157.314	14.2806	313.655	80.0101	0	175.267	737.759	0	3.54785	39.492	0	244.922	1215.47	71.4982	209.878	77.4495	1089.43	61.7614	74.7745	1559.17	9.74968	1651.32	78.7245	92.5324	0	1710.76	1370.44
PWY0-1533:_methylphosphonate_degradation_I	0	946.157	4.66645	138.665	116.01	977.417	52.6822	0	4.72254	334.953	0	22.2132	134.25	76.3878	73.3731	6.33812	256.21	84.819	0	133.181	751.926	0	3.34746	44.066	0	221.203	653.369	51.3676	163.924	33.9543	1418.78	31.283	45.6232	1368.88	12.7401	70.9511	45.9159	161.246	0	9.86653	257.082
PWY-7209:_superpathway_of_pyrimidine_ribonucleosides_degradation	0	495.169	165.154	29.6656	0	0	185.976	6.85948	163.625	0	81.6897	112.795	220.204	940.645	163.846	248.686	48.897	0	1777.06	470.48	419.033	0	540.097	218.77	71.893	558.146	0	324.89	184.632	0	5.11002	372.245	602.345	0	244.48	0	0	207.056	910.248	70.1035	0
PWY-4361:_S-methyl-5-thio-&alpha;-D-ribose_1-phosphate_degradation	0	0	0	0	0	0	0	0	0	0	0	0	0	22.4339	0	0	0	0	0	0	0	0	4.56796	0	0	0	51.6768	0	0	0	0	0	0	0	0	0	0	0	0	15.294	0
PWY66-422:_D-galactose_degradation_V_(Leloir_pathway)	3115.92	5075.79	5333.79	3923.06	19116.4	3660.26	5551.63	5180.53	8981.76	9236.21	4843.24	13973	8234.17	5555.49	2474.71	6396	9930.3	10153.9	11512.3	5943.19	3574.67	4632.11	6087.41	4037.39	13660.5	4450.86	14022.8	6841.46	8387.04	2658.96	5255.37	15432.1	15562.3	7678.3	6519.57	6569.05	5804.56	7420.69	8452.43	10192.4	8471.64
LIPASYN-PWY:_phospholipases	0	0	0	0	0	0	0	0	0	0	0	0	0	0	0	0	0	0	0	0	0	0	0	0	0	0	0	0	0	0	0	0	0	0	0	0	0	0	0	0	0
PWY-6433:_hydroxylated_fatty_acid_biosynthesis_(plants)	0	0	0	0	0	0	0	0	0	0	0	0	0	0	0	0	0	0	0	0	0	0	0	0	0	0	0	0	0	0	0	0	0	0	0	0	0	0	0	0	0
GLUTORN-PWY:_L-ornithine_biosynthesis	809.435	3863.06	503.631	1057.51	3050.57	3808.3	1293.03	1403.09	3432.14	3094.03	1615.48	1961.98	2971.71	3223.04	600.686	1167.56	2463.41	2653.94	2103.86	2262.43	4124.52	2051.15	571.971	335.7	526.69	1764.13	10651.5	1961.35	3083.74	790.811	5208.36	1341.7	1239.45	6526.12	1356.41	4215.89	463.602	3493.28	823.835	4782.73	3754.03
VALDEG-PWY:_L-valine_degradation_I	0	0	0	0	0	0	0	0	0	0	0	0	0	0	0	0	0	0	0	0	0	0	0	0	0	0	0	0	0	0	0	0	0	0	0	0	0	0	0	0	0
PWY-7269:_NAD/NADP-NADH/NADPH_mitochondrial_interconversion_(yeast)	0	1717.38	4.12639	282.682	278.578	1609.25	157.884	0	10.4631	690.808	0	54.8394	254.339	132.335	165.394	11.0928	510.096	162.862	0	311.151	1222.65	0	8.04546	69.9255	0	519.26	1901.93	131.633	358.67	92.5379	2696.61	87.8014	83.6254	2944.91	25.5251	416.814	126.555	346.628	0	19.3963	16.8936
PWY-7539:_6-hydroxymethyl-dihydropterin_diphosphate_biosynthesis_III_(Chlamydia)	124.436	4070.18	173.726	861.523	590.168	2268.82	741.255	540.073	563.912	671.215	1055.79	1500.88	2032.24	2046.86	199.685	409.313	1311.58	526.802	400.987	1137.35	2151.38	671.687	840.525	2537.23	4850.57	2725.83	1255.25	1846.31	2942.52	429.517	4409.96	406.872	1294.9	2739.08	1938.27	547.479	367.872	1240.3	1057.05	1047.19	648.59
NONOXIPENT-PWY:_pentose_phosphate_pathway_(non-oxidative_branch)	2934.81	13294.6	6575.52	4835.14	23082.2	2414.89	6644.7	7531.23	14641.9	11732.8	8790.78	15681.7	9664.86	11026.3	2750.2	9379.92	6659.66	13777.4	16178.6	7363.93	5612.33	5499.39	9092.28	7900.73	20149	11867	23240.3	12050.4	15582.3	3506.08	11921	17985.3	16215	10282.4	8150.79	13232.5	6095.9	11018	16405.8	16068.7	9959.27
PWY-5791:_1,4-dihydroxy-2-naphthoate_biosynthesis_II_(plants)	32.8143	1705.45	89.5713	313.403	507.215	1441	340.82	118.021	272.408	571.351	954.907	376.987	276.012	279.405	170.059	52.6068	520.401	133.538	204.81	299.541	928.509	434.828	140.195	117.598	0	356.645	1693.15	109.042	408.742	76.5633	1812.08	623.898	443.121	2490.36	105.244	1137.62	95.5606	500.536	139.924	2522.14	2284.56
THRESYN-PWY:_superpathway_of_L-threonine_biosynthesis	3171.53	9914.61	4649.38	2869.12	12776.7	3159.73	5822.65	7247.94	10380.7	10387.1	9367.71	12916.4	9399.48	8936.51	2059.11	6723.74	5711.26	10034.4	13588.8	7143.35	4448.74	3897.51	5969.79	8365.49	10651.3	5234.74	13737.9	11232.2	6598.95	1750.77	9500.67	14066.2	12163.6	9485.37	6166.83	10534.8	5760.06	10806.9	10095.4	11353.2	8929.18
PWY-6531:_mannitol_cycle	94.408	2142.67	198.867	33.7346	200.633	935.177	384.448	133.885	1009.51	81.7326	753.239	1503.46	484.037	1756.49	61.1167	898.617	214.634	385.272	269.242	893.663	2039.82	530.62	20.8705	1705.54	1745.74	2115.7	2656.11	517.649	1401.73	4.7609	1913.59	161.449	724.513	1851.87	125.951	465.984	347.854	1788.9	864.76	51.691	490.811
P562-PWY:_myo-inositol_degradation_I	0	0	0	0	0	0	0	0	0	0	0	0	0	0	0	0	0	0	0	0	0	0	0	0	0	0	0	0	0	0	0	0	0	0	0	0	0	0	0	0	0
PWY-241:_C4_photosynthetic_carbon_assimilation_cycle,_NADP-ME_type	172.694	0	30.2475	13.0416	166.137	0	228.816	0	228.087	546.494	0	0	370.057	427.682	20.5026	32.1692	322.173	0	0	267.531	30.4337	0	79.032	8.13533	0	0	90.4451	0	0	35.9835	0	129.392	29.454	616.903	181.231	5.04609	53.0073	0	10.6694	737.678	175.54
P163-PWY:_L-lysine_fermentation_to_acetate_and_butanoate	0	0	0	0	0	0	0	0	0	0	0	0	0	0	0	0	0	0	0	0	0	0	0	0	0	0	0	0	0	0	0	0	0	0	0	0	0	0	0	0	0
P4-PWY:_superpathway_of_L-lysine,_L-threonine_and_L-methionine_biosynthesis_I	486.53	3534.8	1101.36	1000.22	2307.71	1722.09	1554.86	1490.63	2130.68	1889.18	1983.72	1899.85	3186.99	4274.88	949.483	2699.86	2480.37	2887.11	5825.93	2889.07	2432.03	2004.52	2093.06	2070.96	402.329	1056.91	9723.67	1376.61	2744.26	404.949	3704.39	3753.09	3773.85	4554.73	1885.73	5115.69	1381.51	2876.86	4036.73	6446.33	5436.4
PWY-7053:_docosahexaenoate_biosynthesis_I_(lower_eukaryotes)	0	0	0	0	0	0	0	0	0	0	0	0	0	0	0	0	0	0	0	0	0	0	0	0	0	0	0	0	0	0	0	0	0	0	0	0	0	0	0	0	0
GLUCOSE1PMETAB-PWY:_glucose_and_glucose-1-phosphate_degradation	0	2431.3	44.6131	707.457	478.2	2000.32	367.99	45.4475	61.236	1004.92	178.128	260.385	534.739	232.473	184.321	9.72399	768.042	257.242	135.295	595.938	2863.25	104.272	49.7662	149.76	0	721.918	1912.04	249.508	583.919	104.151	3126.2	261.725	180.529	4134.09	89.3121	1426.33	198.806	478.37	36.4218	1800.3	1766.37
PWY-5005:_biotin_biosynthesis_II	0	369.756	0	623.629	5300.4	0	321.583	29.1326	806.358	0	211.569	1614.36	0	0	11.028	0	0	3638.96	0	0	7.33586	99.7406	0	0	0	0	69.8774	26.096	0	319.501	14.949	8493.65	2553.08	0	0	42.7342	1483.43	0	81.0696	351.511	335.388
ENTBACSYN-PWY:_enterobactin_biosynthesis	0	2652.66	38.9989	556.855	427.544	1929.48	277.379	0	0	1294.9	0	246.085	487.016	446.488	216.693	179.655	1183.14	373.769	0	803.795	2070.01	0	0	282.161	0	1024.54	3184.51	613.378	762.984	150.957	3052.82	211.068	214.19	3455.07	115.192	448.574	219.989	944.79	0	2070.41	1133.65
PWY-6113:_superpathway_of_mycolate_biosynthesis	74.2216	2859.18	355.037	909.132	814.174	1687.55	1090.32	837.06	0	1512.17	1520.47	675.382	852.997	768.455	605.488	1715.76	835.67	367.73	584.473	720.614	1336.95	1553.35	471.755	1100.45	0	87.7195	6288.39	40.7209	0	0	3931.73	3121.04	440.401	3396.4	420.962	2693.13	842.101	519.925	334.711	4140.92	3433.65
PWY-6527:_stachyose_degradation	2904.24	4691	3150.71	3396.32	16008.7	3085.51	5372.51	4403.49	8025.85	9251.66	4684.47	14075.9	7312.51	4823.52	765.891	5324.48	5541.21	8820.67	7281.15	4739.39	4096.33	3015.29	4565.42	3304.36	11171.3	3817	11647.8	7341.24	7163.9	2442.54	5788.3	15003	12084.4	6927.71	4536.86	5845.63	4700.69	6450.12	7429.33	7376.56	6973.75
PWY-5415:_catechol_degradation_I_(meta-cleavage_pathway)	0	69.6057	0	0	53.69	0	83.4022	2.99824	0	0	0	0	0	14.482	27.3437	0	14.4572	0	0	0	122.615	0	0	0	0	0	271.758	0	0	6.59459	195.28	0	23.1347	37.4625	0	1214.85	10.4782	0	0	978.199	0
PWY-7039:_phosphatidate_metabolism,_as_a_signaling_molecule	0	124.304	0	19.7066	0	16.7821	10.6609	0	0	205.72	0	0	0	0	24.5389	5.87873	120.007	15.091	0	31.733	0	0	0	15.7121	0	0	14.8833	0	0	0	1633.86	8.49153	0	0	0	0	23.7381	0	0	0	0
PWY0-1297:_superpathway_of_purine_deoxyribonucleosides_degradation	180.544	3810.62	151.26	739.6	1199.29	2118.47	523.338	605.625	415.995	1561.07	771.774	534.383	1487.85	933.272	583.999	400.553	1541.9	1458.41	362.289	1678.08	2926.73	1237.69	249.155	805.953	540.75	3365.06	7993.22	874.411	1761.71	199.818	4397.47	715.482	912.03	5627.31	598.967	4194.42	882.1	1595.62	282.879	4826.17	5566.24
PWY-6074:_zymosterol_biosynthesis	0	0	0	0	0	0	0	0	0	0	0	0	0	0	0	0	0	0	0	0	0	0	0	0	0	0	0	0	0	0	0	0	0	0	0	0	0	0	0	0	0
PWY-7229:_superpathway_of_adenosine_nucleotides_de_novo_biosynthesis_I	4790.44	16597.4	6473.16	6287.39	18779	9859.83	3256.95	16914.3	12928.5	12118.7	9474.31	8940.43	9451.77	11883.2	1042.07	16495.5	5573.32	14530.6	12777.4	5319.92	7621.52	4625.81	5809.73	12848.7	26096.9	20156.9	18519.3	12821.9	12938.7	5930.13	10257.3	14195	15110.8	16149.4	10800.7	19380.3	11545.4	12511.4	14848.7	15812.2	12721.6
PWY-722:_nicotinate_degradation_I	0	0	0	0	0	0	0	0	0	0	0	0	0	0	0	0	0	0	0	0	0	0	0	0	0	0	0	0	0	0	0	0	0	0	0	0	0	0	0	0	0
PWY-6891:_thiazole_biosynthesis_II_(Bacillus)	0	2008.63	0	421.85	470.368	1956.6	249.263	18.0273	21.42	630.141	0	90.0429	285.668	186.466	211.464	32.5539	646.858	154.951	0	472.958	1524.61	0	7.30246	70.769	0	627.447	1287.59	197.957	469.51	74.3087	3313.77	88.9683	160.241	3165.85	76.4667	1491.13	157.618	432.023	0	1699.18	2364.62
1CMET2-PWY:_N10-formyl-tetrahydrofolate_biosynthesis	5477.84	19824.6	6159.4	3462.55	15942.3	10966.3	5593.39	16471.4	18730.1	12465.8	11811.8	11339.8	12754.7	13926.9	1638.55	18795.3	5547.06	19192.2	13481.1	9660.45	9195.14	4019.07	2957.67	17177.1	24767.5	20651.1	15963.3	19248.4	15709.9	4121.67	15794.6	11351.4	16085	13528.7	8279.48	18002.1	17913	15642	9345.69	9975.28	15107.1
TRPSYN-PWY:_L-tryptophan_biosynthesis	1636.18	7263.59	1048.61	2978.81	15921.8	3769.32	5050.66	4708.08	9192.65	7173.58	4573.1	13100.6	3813.42	5819.23	841.479	5398.73	5213.93	9998.05	6227.83	4210.68	6054.14	3676.71	3218.5	4644.93	19320.4	9229.67	14709.9	8025.32	14724.3	4210.43	4464.26	15862.4	10615.6	8102.13	4526.24	4901.06	4340.72	3729.03	4180.91	9070.94	5565.43
PWY-841:_superpathway_of_purine_nucleotides_de_novo_biosynthesis_I	1551.53	4632.26	814.802	1003.06	8005.4	3747.85	2469.51	4824.98	3048.57	6004.34	1931.28	3217.19	964.658	3530.32	685.275	4605.17	4576.89	3157.45	1939.43	1528.26	4796.3	2877.22	3941.09	3720.53	14639.6	4013.08	13794.1	4289.8	10670.4	1633.71	5574.18	3699.8	9877.17	9601.69	6795.1	10879	2953.55	2283.45	5359.41	10734.6	5858.02
PWY-7383:_anaerobic_energy_metabolism_(invertebrates,_cytosol)	275.826	952.46	0	512.399	558.406	115.575	404.957	265.196	437.248	1746.43	869.165	941.611	538.974	889.622	29.2325	189.729	927.524	343.396	375.5	603.621	1138.24	76.3247	642.547	163.179	0	1854.61	3501.22	272.061	6171.99	0	808.983	36.9402	134.538	4309.42	836.63	1258.75	117.858	643.371	128.019	155.818	384.267
PEPTIDOGLYCANSYN-PWY:_peptidoglycan_biosynthesis_I_(meso-diaminopimelate_containing)	19043	22212.3	18296.5	7017.55	24336.1	12673.2	9465.95	18761.7	21867.3	17466.6	19122.1	21876.4	19958.8	20202.9	4422.61	23180.4	12793.7	24559.3	21901.7	13447.4	12111.8	10473.2	10994.5	22560.3	28574.9	24942	22788	22517	19798.4	13332.2	19063.7	27205	26165.7	21206.7	21285.8	22978.7	21176.2	24429.4	16114	22466.5	20731.3
PWY-6167:_flavin_biosynthesis_II_(archaea)	56.5751	0	0	0	0	0	0	0	0	0	0	0	0	0	0	0	0	0	0	0	0	0	316.375	0	0	0	0	0	0	0	0	0	0	0	739.875	0	0	0	0	72.9779	0
PWY-6123:_inosine-5'-phosphate_biosynthesis_I	3194.73	13903.3	5633.9	2293.37	7227.19	4855.33	5338.1	6888.66	9768.4	9604.15	9160.68	14474.1	6370.97	9927.46	2355.33	6621.58	5385.3	7098.03	12124.7	5015.52	9419.01	4803.49	4683.82	7987.35	11157	15653.3	16356.9	16888.1	7924.76	2889.06	13544.5	5939.39	13620.7	7817.16	4989.73	13122.2	6605.46	10117.8	9702.11	13076.1	8010.19
SPHINGOLIPID-SYN-PWY:_sphingolipid_biosynthesis_(yeast)	0	0	0	0	0	0	0	0	0	0	0	0	0	0	0	0	0	0	0	0	0	0	0	0	0	0	0	0	0	0	0	0	0	0	0	0	0	0	0	0	0
PWY-5676:_acetyl-CoA_fermentation_to_butanoate_II	1143.8	2434.69	552.732	1082.76	1698.42	1218.53	2144.95	1631.16	597.372	1159.82	1047.38	0	1580.23	643.836	159.077	1039.42	67.3965	1643	0	1733.67	1975.9	35.794	875.783	1593.44	0	849.914	867.418	1029.7	337.762	109.338	1969.52	644.641	1637.77	1897.12	2024.52	2650.18	1165.76	2198.92	647.829	3071.48	3665.71
PWY-6353:_purine_nucleotides_degradation_II_(aerobic)	372.617	2872.48	295.51	1107.95	3670.24	2420.5	848.715	987.198	2271.55	1491.98	963.439	2135.83	2713.84	2049.52	412.393	709.086	1819.86	1336.13	1208.56	1809.85	2798.04	380.664	871.279	492.367	1025.19	1071.42	6228.4	807.627	1318.87	151.694	4312.11	1292.18	2186.76	5322.97	997.015	1287.17	703.231	1443.84	638.955	1369.76	2011.52
PWY-1042:_glycolysis_IV_(plant_cytosol)	6477.11	21751.5	9696.32	6586.35	34977.7	13833.9	8208.83	11764.2	17444.2	14784	13801.2	20352.3	13567.5	19720.8	3569.07	14467.3	14937.8	27282.1	31776.4	15007.4	12124	8121.1	9843.72	16953.9	29990	17934.6	30089.4	20801.5	21155.1	6034.67	17215.3	37966.8	29673.6	16496.8	11946.1	20979	21289.2	18009.1	19234.7	19060.9	20002.2
COA-PWY-1:_coenzyme_A_biosynthesis_II_(mammalian)	11468.4	22082.8	14026.6	6263.12	20266.7	12582.8	8563.93	18415.7	20805.2	16544.6	15126.1	19179.1	18466.7	19462.9	3530	21794.2	12798.6	22057.8	20690.3	13023.9	10874.7	7195.45	11406.5	19404.1	28143	24789.6	22938	21913.9	19638.6	6450.81	19092.2	16262.6	24032.1	20571.6	19706.6	24078.5	19701.8	19955.6	19358.3	21397.6	21620.2
COBALSYN-PWY:_adenosylcobalamin_salvage_from_cobinamide_I	1640.96	4562.93	3395.27	2610.32	17634.9	2672.06	3768.47	2742.02	9486.15	6094.26	3748.96	8309.89	5337.54	3129.67	1824.97	4776.17	2744.69	7882.7	6915.67	2050.91	1422.44	2789.53	2642.48	2061.92	5846.98	599.985	10470.9	6581.7	1298.48	2347.1	5371.6	16737.4	11547.2	3306.62	4758.53	3666.99	4365.13	3243.58	4876.9	6056.59	5461.17
TYRFUMCAT-PWY:_L-tyrosine_degradation_I	0	0	0	0	0	0	0	0	0	0	0	0	0	0	0	0	0	0	0	0	0	0	0	0	0	0	0	0	0	0	0	0	0	0	0	0	0	0	0	0	0
PWY-6598:_sciadonate_biosynthesis	0	0	0	0	0	0	0	0	0	0	0	0	0	0	0	0	0	0	0	0	0	0	0	0	0	0	0	0	0	0	0	0	0	0	0	0	0	0	0	0	0
HEME-BIOSYNTHESIS-II:_heme_biosynthesis_I_(aerobic)	14.3925	1169.03	18.7271	122.81	198.188	730.649	198.22	387.772	259.63	406.071	602.404	555.834	154.638	938.575	149.873	107.082	236.003	88.2277	268.734	191.441	1229.97	733.663	132.9	164.825	0	606.57	3266.78	330.26	717.558	71.3469	1635.12	240.285	75.3618	1649.79	337.939	748.099	69.5775	660.907	598.893	1685.39	579.95
TRNA-CHARGING-PWY:_tRNA_charging	1700.77	2225.83	1204.49	1429.19	5445.62	1735.63	795.584	2959.03	3389.02	3976.82	3403.39	3243.74	2791.05	2860.06	208.186	2146.7	1913.33	1267.95	1040.87	1965.38	2450.1	187.641	1008.93	1049.71	665.844	5552.54	5892.23	4638.36	7444.05	282.973	1908.93	7815.85	4105.53	6859.78	2647.01	3763.76	1295.86	2995.64	1023.63	3038.65	2905.86
MET-SAM-PWY:_superpathway_of_S-adenosyl-L-methionine_biosynthesis	1014.84	4372.08	1008.03	2490.29	7045.5	2141.51	3286.08	1407.6	2027.07	2474.62	3297.68	2294.08	4866.62	5417.59	1440.41	3991.59	5951.46	3685.84	8168.72	3360.2	3732.53	3573.99	3193.27	2639.17	13791.4	2764.58	12226.7	3894.15	10419.8	451.394	4552.45	4807.39	8613.79	5759.23	4828.96	5577.46	1473.71	3548.53	4622.34	9368.77	6476.75
PWY-5873:_ubiquinol-7_biosynthesis_(eukaryotic)	5.1419	0	0	0	0	0	0	0	0	0	0	0	0	0	0	0	0	0	66.6879	0	0	0	0	0	0	0	0	0	0	0	0	0	0	0	0	0	0	0	4.95472	0	0
PWY-5863:_superpathway_of_phylloquinol_biosynthesis	36.9734	1399.02	101.248	305.658	537.696	1162.06	355.025	129.361	303.152	621.212	878.138	414.089	295.405	251.512	177.897	59.4442	458.175	146.863	230.949	300.627	745.133	434.011	147.537	98.0529	0	296.563	1604.45	123.676	227.513	84.7121	1677.48	625.073	486.416	1251.97	117.643	948.985	100.924	549.344	157.516	2239.69	2128.59
HEMESYN2-PWY:_heme_biosynthesis_II_(anaerobic)	161.533	2194	238.712	185.177	254.563	1272.15	581.61	568.293	269.267	608.164	967.914	746.133	593.487	1193.62	134.487	110.716	355.087	604.891	864.717	825.458	1397.27	1523.29	238.459	201.551	32.197	773.83	4587.14	335.397	787.072	346.413	2508.14	1114.24	429.721	2189.94	1141.57	843.64	139.397	1614.9	726.622	2393.06	667.29
TRIGLSYN-PWY:_diacylglycerol_and_triacylglycerol_biosynthesis	0	0	0	0	0	0	0	0	0	0	0	0	0	0	0	0	0	0	0	0	0	0	0	0	0	0	0	0	0	0	0	0	0	0	0	0	0	0	0	0	0
P165-PWY:_superpathway_of_purines_degradation_in_plants	0	0	0	0	0	0	0	0	0	0	0	0	0	0	0	0	0	0	0	0	0	0	0	0	0	0	0	0	0	0	0	0	0	0	0	0	0	0	0	0	0
P261-PWY:_coenzyme_M_biosynthesis_I	15.0675	0	0	0	0	0	0	0	0	0	0	0	0	0	0	0	0	0	0	0	0	0	29.3304	0	0	0	0	0	0	0	0	0	0	0	0	0	0	0	0	0	0
GALACTUROCAT-PWY:_D-galacturonate_degradation_I	1893.21	4855.98	4377.32	1536.91	5772.95	2408.09	2921.4	3280.1	6097.41	6650.33	3152.27	7287.25	2684.29	3605.74	2027.17	3736.22	1689.38	5221.34	9131.8	3127.91	1155.29	1408.48	3666	2972.98	5694.54	920.997	10030.6	6068.49	880.277	887.58	5300.59	3428.01	11592.3	3094.99	3377.36	7522.71	3730.29	4659.25	7595.17	7012.23	7823.7
PWY-7117:_C4_photosynthetic_carbon_assimilation_cycle,_PEPCK_type	1707.76	0	45.9642	187.349	4367.21	0	1164.52	0	1227.48	2005.74	0	1897.01	6030.97	3279.09	87.8022	41.4944	3380.18	0	0	990.844	41.5076	1699.36	3429.87	1200.2	51.5467	1909.82	115.359	0	0	858.593	0	980.442	3633.64	4062.01	2785.91	6.10759	96.3451	245.967	13.1869	4924.08	394.814
PWY0-41:_allantoin_degradation_IV_(anaerobic)	0	99.0588	0	77.2112	60.4174	50.906	34.987	0	2.87079	115.563	0	23.8743	107.187	24.2681	32.8254	8.47088	195.827	33.6265	0	108.581	0	0	1.73892	30.6855	0	49.1923	263.579	32.7523	2.60631	0	296.012	8.83777	22.3957	695.998	5.19841	57.2183	16.2492	39.7131	0	5.8175	94.1987
PWY-7527:_L-methionine_salvage_cycle_III	0	0	0	0	0	0	0	0	0	0	0	0	0	0	0	0	0	0	0	0	0	0	7.52788	0	0	0	72.1839	0	0	0	0	0	0	0	0	0	0	0	0	25.1191	0
PWY-6876:_isopropanol_biosynthesis	0	0	0	0	0	0	0	0	0	0	0	0	0	18.9487	0	0	0	0	0	0	0	0	0	0	0	0	0	0	0	0	0	0	0	0	0	0	0	0	0	143.945	0
COMPLETE-ARO-PWY:_superpathway_of_aromatic_amino_acid_biosynthesis	11876.4	14208.9	14456.9	6127.63	25637.1	9409.7	8485.21	12455.6	15008.7	14600.8	13936.6	19574.6	17525.4	15811.1	3647	15445.8	13719.5	19157.6	20999.4	12505.6	9635.59	7301.65	11372.4	11919.6	20906	17117.6	23201.9	15210.7	16282.7	6041.79	12984.9	21906.1	23980.2	17775.1	21002.9	15989.4	13786.2	18482.8	17454.4	20545.9	15442.7
PWY-7208:_superpathway_of_pyrimidine_nucleobases_salvage	2349.42	10278.4	2860.24	3758.21	24544.6	4914.95	2940.7	10367.4	8382.4	7054.14	6864.87	10704.4	5222.81	7075.62	407.534	9744.76	2575.7	11735.4	8563.02	3332.16	3860.56	2486.13	2743.35	7874.21	14475.3	9451.61	12182	6524.08	10575.2	3770.85	6575.14	16398	8584.36	9628.4	6452.4	10926.7	6644.01	6567.58	9464.1	10321.6	6733.64
PWY-5265:_peptidoglycan_biosynthesis_II_(staphylococci)	0	0	0	0	0	0	0	0	0	0	0	0	0	0	0	0	0	0	0	0	0	0	0	0	0	0	0	0	0	0	0	0	0	0	0	0	0	0	0	0	0
PWY-5079:_L-phenylalanine_degradation_III	0	0	0	0	0	0	0	0	0	0	0	0	0	0	0	0	0	0	0	0	0	0	0	0	0	0	0	0	0	0	0	0	0	0	0	0	0	0	0	0	0
PWY-6588:_pyruvate_fermentation_to_acetone	212.142	793.832	224.44	260.14	328.827	555.724	150.869	237.681	214.247	809.299	458.164	206.114	746.298	976.299	47.8175	309.322	687.306	360.06	2473.64	798.28	893.772	259.841	724.943	589.234	876.205	664.436	1076.56	188.237	423.895	0	64.3343	511.454	805.264	859.854	578.705	236.789	247.41	586.877	458.187	408.314	649.639
ARGSYNBSUB-PWY:_L-arginine_biosynthesis_II_(acetyl_cycle)	1299	5256.98	862.815	1635.51	4977.01	3932.93	2061.71	2240.96	4877.52	4789.1	2483.71	3269.32	4442.6	4793.19	965.425	1918.56	3906.64	4139.61	3475.74	3454.07	4833.06	3021.02	982.997	579.123	662.894	2728.87	13804.4	3080.95	4923.99	1174.81	6472.3	2227.78	1714.11	8729.57	2271.19	5504.34	776.717	5018.26	1418.5	7068.83	5110.24
PWY-7388:_octanoyl-[acyl-carrier_protein]_biosynthesis_(mitochondria,_yeast)	35.0138	2059.81	170.38	542.462	402.112	974.234	622.98	505.628	391.231	868.29	887.474	344.984	417.239	381.215	307.398	908.906	433.83	178.298	297.447	371.681	1012.9	806.703	245.575	571.14	0	365.225	5909.94	98.7183	295.3	111.918	2628.26	2562.25	209.507	2560.61	202.298	2275.94	415.275	258.086	202.545	2684.09	2521.71
PWY-5345:_superpathway_of_L-methionine_biosynthesis_(by_sulfhydrylation)	45.0239	2356.75	243.952	843.462	1154.11	1246.82	1171.67	1519.74	596.222	3483.08	1828.73	274.756	1152.42	2124.2	389.054	727.87	1160.98	505.439	59.8365	900.245	1385.42	917.623	375.115	923.687	0	657.23	6663.61	273.419	6541.88	318.415	3240.86	1456.66	379.485	3995.43	1757.82	6233.04	961.015	476.582	66.5004	4333.06	5198.52
P164-PWY:_purine_nucleobases_degradation_I_(anaerobic)	183.833	1604.58	203.612	380.013	1734.96	351.143	599.783	388.192	0	1625.95	712.923	972.422	852.797	1147.25	207.506	358.69	904.247	612.162	297.676	741.272	44.8878	132.99	660.045	129.26	120.452	438.228	3346.18	387.978	397.277	0	1457.97	0	731.925	1071.07	775.404	1812.7	570.257	688.854	426.213	1648.89	1006.56
METSYN-PWY:_L-homoserine_and_L-methionine_biosynthesis	1171.89	3837.99	1196.44	2411.34	8076.7	1882.43	3500.2	1675.95	2382.83	2862.85	2903.47	2766.27	4850.46	5557.7	1307.11	4301.3	5707.28	4165.92	7248.8	2998.64	3279.13	3272.67	3326.23	2313.26	12685	2412.38	11078	4002.59	9522.11	548.794	4021.93	5724.71	8638.86	5097.29	4309.06	5922.94	1754.32	3410.82	4613.24	8721.63	6869.9
ILEUSYN-PWY:_L-isoleucine_biosynthesis_I_(from_threonine)	11049.2	11989.1	13598.4	7294.58	24479.8	10468.3	10321.1	17167	19907.4	18672.1	18949.5	25065.6	17562.3	15623	4870.45	19922.5	11680.3	24909.6	26802.4	12260.6	9946.67	8235.43	15715.3	20461.6	27520.5	21582.7	26678.7	17811.2	21856.1	6229.26	15590.7	30430.1	30805.4	20316.2	20653	23959.4	18906.1	22326.7	22203.1	20532.4	19360.1
PWY-6263:_superpathway_of_menaquinol-8_biosynthesis_II	0	0	5.56577	386.4	865.254	0	375.959	45.6383	13.2959	96.7451	0	79.7904	0	111.04	0	0	0	325.641	0	114.987	0	0	6.84235	140.343	0	0	1013.32	0	0	246.339	0	126.625	267.66	36.2995	0	951.997	277.963	0	0	188.816	483.016
PWY-6387:_UDP-N-acetylmuramoyl-pentapeptide_biosynthesis_I_(meso-diaminopimelate_containing)	17486.7	21796.5	16590.1	6909.35	24223.7	12218.8	9711.34	18221.8	21427.8	17352.4	19103.5	21507.3	20035.1	19972.8	4343.99	22746	12680.5	24156.3	21777.1	13405.5	11757.3	10081.1	11038.2	22513.1	27382.7	24385	22485.6	22352.9	19165.1	11714.2	19021.3	27315.9	26706.8	21104.5	21591.9	22501.2	20812.3	24310.8	16145	21758.9	20305.7
PWY-7031:_protein_N-glycosylation_(bacterial)	0	0	0	0	0	0	0	0	0	0	0	0	0	0	0	0	0	0	0	0	0	0	0	0	0	0	0	0	0	0	0	0	0	0	0	0	0	0	0	0	0
PWY-5973:_cis-vaccenate_biosynthesis	6859.84	14194	13803	5184.86	11798.3	8113.63	4768.29	13213.9	14540.4	9418.27	11731.3	14829.8	12918.1	13106.1	6526.25	16323.5	7315.89	18456.9	12978.9	7728.82	7626.04	13312.6	6617.59	13781.7	21465	16699.4	19568.1	12731.9	15879.7	5285.6	8869.53	15481.4	17578.8	13092.2	13069.1	15571.6	13332.6	13296.1	8567.85	18348.3	12961.8
AEROBACTINSYN-PWY:_aerobactin_biosynthesis	0	23.6141	0	101.849	7.84732	351.635	8.10389	0	3.92751	106.874	0	23.3001	41.0844	18.0821	0	8.01339	0	1.5703	0	1.19783	687.709	0	0	0.981536	0	0	21.628	0.912409	24.9532	4.1802	0	8.20616	0	0	0	0	2.96815	0	0	82.5918	499.282
PWY-7663:_gondoate_biosynthesis_(anaerobic)	5732.04	16076.9	12097	4652.49	10263	7545.63	4202.38	12517.9	14943.1	8520.57	11420.5	13343.8	12243.5	12436.5	5801.57	15726.1	6625.69	17818.6	12253.3	7252.98	10636.8	11928.1	5838.66	14375	19396.1	16820	19073.6	16511.7	14755.5	4367.66	12317.6	15855.6	16293.4	12541.9	11754.7	16059.6	12945.3	15696.1	7480.81	16769.7	11973.4
PWY-7222:_guanosine_deoxyribonucleotides_de_novo_biosynthesis_II	1646.61	8622.4	2113.55	3169.43	8529.88	5421.89	1073.42	10108.8	5893.55	5460.85	3920.09	3131.57	3749.56	5412.67	299.961	8310.32	1952.88	6451.53	5345.38	1913.03	3471.78	1697	2062.87	5810.33	14762.4	10947.1	9589.71	5172.62	5945.29	2177.03	4653.17	5472.42	5902.81	8354.02	4446.95	9931.1	5266.8	5089.39	7471.29	7661.07	5524.63
PWY-5989:_stearate_biosynthesis_II_(bacteria_and_plants)	1007.13	2542.48	1936.85	637.461	3814.12	1842.77	1329.21	636.6	495.641	1195.8	1064.51	939.936	5148.46	2119.04	1553.29	2157.8	1790.07	1229.36	856.271	1234.72	1205.26	3029.02	624.711	1450.19	1140.77	465.017	6201.92	126.568	375.507	141.687	3130.65	2626.64	6213.66	2869.45	3130.36	2699.9	2813.99	1034.16	256.446	2995.94	2910.97
GLYOXYLATE-BYPASS:_glyoxylate_cycle	0	1693.21	10.4525	407.361	299.319	1266.01	297.594	24.2216	18.6145	832.402	112.868	153.508	460.5	244.223	253.671	48.4135	757.493	187.325	0	407.19	1112.66	0	34.0963	116.397	0	420.81	4102.78	218.801	410.259	66.2057	2502.82	213.187	113.219	3228.5	51.8369	1570.17	238.865	277.398	3.90882	2105.42	1531.59
PWY-6471:_peptidoglycan_biosynthesis_IV_(Enterococcus_faecium)	0	0	0	21.1413	0	0	0	6.90587	21.3522	0	27.7427	744.857	507.404	14.1616	68.2328	0	240.801	2137.69	42.0789	1986.73	90.5954	1827.44	0	0	0	6.95294	1186.41	49.4501	0	0	46.603	66.4686	0	201.867	355.479	222.417	0	14.2364	21.3164	355.729	0
P124-PWY:_Bifidobacterium_shunt	0	0	32.6129	0	0	0	0	0	0	65.0982	0	0	0	0	0	0	0	0	28.7728	0	0	135.366	0	10.8881	0	0	25.2796	3.63257	0	3.56453	0	404.482	7.26352	0	0	0	0	0	18.1461	115.291	0
PWY0-781:_aspartate_superpathway	490.444	3561.37	998.313	1041.72	2091.93	1682.66	1403.86	1401.86	1959.95	1623.43	2093.11	1827.16	3253.05	4120.93	844.515	2484.05	2394.11	2769.51	6043.71	2995.52	2444.67	2091.19	2116.38	1542.54	421.481	925.628	9994.48	1248.2	2334.32	335.65	3644.65	3532.22	3746.13	4540.9	1990.18	4965.6	1282.44	2791.78	3841.69	6125.33	5212.92
PWY-7187:_pyrimidine_deoxyribonucleotides_de_novo_biosynthesis_II	486.116	4642.7	769.297	1020.47	885.65	180.993	1230.49	2662.4	3949.83	2258.46	3604.58	2938	1202.19	5204.02	194.33	3324.97	1747.13	1896.44	1028.35	2169.99	699.049	1780.04	1399.95	714.13	603.596	2242.1	6450.56	1510.51	2729.44	166.782	1344.39	2043.43	2263.15	5654.49	2038.44	4870.4	995.2	4357.08	3857.05	4155.45	3018.45
PWY-5180:_toluene_degradation_I_(aerobic)_(via_o-cresol)	0	0	0	0	0	0	0	0	0	0	0	0	0	0	160.999	0	0	0	0	0	0	0	0	0	0	0	0	0	0	0	0	0	0	0	0	0	0	0	0	1166.46	0
PWY-6435:_4-hydroxybenzoate_biosynthesis_V	0	0	0	0	0	0	34.1444	0	0	0	0	0	0	0	0	0	0	0	0	0	0	0	0	12.1652	0	0	0	0	0	0	72.0104	0	0	0	0	0	0	0	0	0	0
PWY-7007:_methyl_ketone_biosynthesis	0	0	0	0	0	0	0	0	0	0	0	0	0	0	0	0	0	0	0	0	0	0	0	0	0	0	0	0	0	0	0	0	0	0	0	0	0	0	0	0	0
PWY-6662:_superpathway_of_quinolone_and_alkylquinolone_biosynthesis	0	0	0	0	0	0	0	0	0	0	0	0	0	0	0	0	0	0	0	0	0	0	0	0	0	0	0	0	0	0	0	0	0	0	0	0	0	0	0	0	0
PWY-3841:_folate_transformations_II	5933.3	19182.4	7472.85	3619.65	16419	10598.4	5652.3	15787.8	18818.5	12663.5	12368.8	11892.4	12741.1	14215.3	2278.56	18088.2	5810.56	19211.9	13836.8	9739.24	9121.6	4859.85	3868.58	16568.8	24333.4	20363.4	16649.2	20012.3	16267.7	4864.61	15954.6	9111.43	16497	13442.7	9355.37	17546.9	17179.1	16499.1	10491.9	10488.3	15225.5
PWY-5028:_L-histidine_degradation_II	0	0	0	0	0	0	0	0	0	0	0	0	0	0	0	0	0	0	0	0	0	0	0	0	0	0	0	0	0	0	0	0	0	0	0	0	0	0	0	0	0
CITRULBIO-PWY:_L-citrulline_biosynthesis	748.067	2274.18	382.733	440.192	1815.24	824.807	986.167	3276.39	430.8	1288.19	1069.92	1096.11	1049.03	3384.41	23.7392	3261.58	809.448	4919.3	674.518	1118.75	2431.76	768.659	644.829	1230.38	5846.1	4407.85	1728.1	2093.01	3821.86	475.146	1893.89	860.811	871.444	1990.89	1424.79	3682.51	1465.92	2370.99	547.753	938.894	1807.36
3-HYDROXYPHENYLACETATE-DEGRADATION-PWY:_4-hydroxyphenylacetate_degradation	0	651.327	0	28.5214	43.3066	805.625	39.3085	0	0	201.417	0	0	92.4573	37.809	55.2722	0	220.669	61.4753	0	83.7086	66.8476	0	0	31.1075	0	29.1713	630.173	12.9394	183.475	29.0668	95.5508	11.0826	3.93472	429.172	0	114.336	16.4337	141.791	0	5.29958	52.0095
PWY-6823:_molybdenum_cofactor_biosynthesis	0	804.592	0	147.459	117.068	694.256	71.4344	0	0	349.565	0	14.1581	113.159	42.9581	60.9377	3.784	249.716	67.3642	0	133.86	587.284	0	0	41.6495	0	216.702	587.772	57.0678	184.584	31.1535	1197.9	21.4303	27.1227	1359.45	24.0535	72.8566	39.8614	102.057	4.55807	0	153.519
PWY-7221:_guanosine_ribonucleotides_de_novo_biosynthesis	29322.2	21733.5	28809.3	7588.19	21892.9	10945.4	9207.53	17901.2	18771.2	16897.7	20756.4	22310.9	19007.1	20130.8	5042.62	24302	13525.1	20912.5	20224.1	12175.2	12432.7	12352.2	13124.2	22256.1	34209.1	27490.2	25764.1	20789.1	21234.9	25828.4	16511.7	22236.6	25862.1	20462.5	21927.5	23481.2	19295.1	22880.6	22235.8	26041.4	20467
PWY-5304:_superpathway_of_sulfur_oxidation_(Acidianus_ambivalens)	0	0	0	0	0	0	0	0	0	0	0	0	0	0	0	0	0	0	0	0	0	0	0	0	0	0	0	0	0	0	0	0	0	0	0	0	0	0	0	0	0
PWY-5173:_superpathway_of_acetyl-CoA_biosynthesis	0	585.946	1.10818	84.3728	162.543	324.321	234.661	27.624	36.5298	374.087	267.674	49.6843	63.7449	114.217	142.061	4.75295	315.824	30.9245	4.49268	80.4439	449.941	162.902	18.3073	46.6411	0	102.919	3957.17	57.2633	106.487	51.8228	1029.11	505.845	46.1665	1342.84	29.7325	1271.23	57.5861	63.6159	11.7602	1951.06	1547.02
PWY-5910:_superpathway_of_geranylgeranyldiphosphate_biosynthesis_I_(via_mevalonate)	10.3537	6.61288	0	17.5885	15.6234	0	10.0306	0	0	0	0	10.9817	0	58.1585	3.66562	0	37.9821	15.7921	0	9.0569	22.2723	20.6186	0	5.48928	0	82.1376	11.541	23.7042	0	0	0	0	57.2984	21.1237	92.5006	0	0	24.5517	8.33111	221.52	15.1282
RUMP-PWY:_formaldehyde_oxidation_I	15.2252	10.0581	0	0	25.9453	0	27.6057	132.328	7.91403	0	26.5412	32.7058	5.42715	19.2076	0	67.2412	418.227	0	57.4462	5.26513	0	0	79.8959	0	0	0	10.069	0	0	0	0	0	55.4826	40.1551	9.40819	66.8401	34.7891	71.8537	15.5345	287.382	12.822
PWY-6892:_thiazole_biosynthesis_I_(E._coli)	0	2799.36	9.25578	519.938	583.812	2418.87	308.987	22.5282	26.7681	895.713	0	112.43	403.569	232.49	262.159	40.6782	797.545	193.303	0	585.481	2146.1	5.79573	9.12642	214.859	0	875.34	1586.08	246.773	583.322	110.759	3931.17	111.061	199.906	4106.06	95.4766	1829.41	196.571	537.235	5.75716	2080.88	2861.92
HSERMETANA-PWY:_L-methionine_biosynthesis_III	1347.57	1198	1360.16	1348.38	1197.18	506.958	1728.73	3580.95	1503.66	2565.57	1531.41	1478.19	3019	4851.44	473.823	3497.43	1620.77	1875.52	3852.15	1520.63	631.01	1856.58	1847.75	1195.6	2161.73	340.853	3862.4	637.047	5735.08	126.145	1544.29	2411.17	3277.99	2415.49	2308.95	5025.89	1768.31	1327.95	1831.47	5210.11	5632.06
BRANCHED-CHAIN-AA-SYN-PWY:_superpathway_of_branched_amino_acid_biosynthesis	4337.06	7391.99	8723.96	4594.8	18934.3	3815.25	7666.77	8802.17	12503.6	14147.3	7936.06	19043.7	8453.82	7369.06	3577.13	7403.89	9327.42	13760.2	18747.6	7962.46	5206.91	5009.06	10445	6500.8	11036.9	5216.24	20556.3	10711.8	12752.9	3790.57	8289.46	19937.2	19514.9	9903.08	8379.86	13573.1	6688.67	7730.84	14530.5	16088.3	11161.4
PWY-6630:_superpathway_of_L-tyrosine_biosynthesis	0	4056.31	26.3342	934.764	1126.93	2393.98	882.335	45.3378	61.797	1548.56	0	259.488	871.456	565.658	699.02	86.9541	1571.66	374.056	0	999.381	2540.53	0	50.7105	263.989	0	1385.18	3959.69	597.039	1178.81	227.003	5111.46	97.7431	248.887	6296.54	89.5279	4622.97	399.993	642.873	0	4861.58	5874.26
PWY-5705:_allantoin_degradation_to_glyoxylate_III	0	486.664	0	79.7654	121.649	340.936	56.61	0	7.846	205.699	0	26.7335	104.858	84.7379	53.2917	7.9841	292.808	51.013	0	133.677	343.428	0	5.14519	43.4984	0	193.854	516.893	46.9413	131.405	12.7176	667.301	7.99765	17.736	783.764	26.3344	109.513	46.125	63.5789	0	22.5231	235.961
ALLANTOINDEG-PWY:_superpathway_of_allantoin_degradation_in_yeast	0	0	0	0	0	0	8.79667	0	0	0	0	0	0	2.8352	3.99052	0	0	0	0	0	0	0	0	0	0	0	0	0	0	0	0	0	0	0	0	0	4.46694	0	0	0	0
P162-PWY:_L-glutamate_degradation_V_(via_hydroxyglutarate)	0	231.001	0	0	0	622.179	0	0	15.8251	0	0	0	16.2428	0	0	0	0	0	0	0	0	0	0	5.64011	0	10.8961	245.296	407.352	219.565	0	0	0	0	132.457	0	5.64052	0	0	0	0	0
PWY-5182:_toluene_degradation_II_(aerobic)_(via_4-methylcatechol)	0	0	0	0	0	0	0	0	0	0	0	0	0	0	160.999	0	0	0	0	0	0	0	0	0	0	0	0	0	0	0	0	0	0	0	0	0	0	0	0	1166.46	0
KETOGLUCONMET-PWY:_ketogluconate_metabolism	0	1380.14	5.26248	114.848	182.863	74.852	133.088	0	5.49931	564.217	0	141.422	233.691	189.257	93.874	43.5657	412.907	95.291	0	340.327	835.607	0	0	30.59	0	376.18	1535.77	33.0991	453.862	39.0367	695.261	51.8392	123.49	1565.72	37.0539	283.662	114.566	369.214	9.98406	50.2295	300.455
PWY-7224:_purine_deoxyribonucleosides_salvage	0	0	0	0	0	0	0	0	0	0	0	0	0	0	0	0	0	0	0	0	0	0	0	0	0	0	0	0	0	0	0	0	0	0	0	0	0	0	0	0	0
LEU-DEG2-PWY:_L-leucine_degradation_I	0	0	0	0	0	0	0	0	0	0	0	0	0	0	0	0	0	0	0	0	0	0	0	0	0	0	0	0	0	0	0	0	0	0	0	0	0	0	0	0	0
PWY-6519:_8-amino-7-oxononanoate_biosynthesis_I	54.7815	2827.05	233.565	719.341	603.441	1675.9	839.014	709.762	584.654	1156.83	1326.96	502.644	630.616	570.2	323.888	1197.4	628.23	280.661	404.423	549.419	1558.84	948.199	296.081	878.464	0	608.773	6209.16	160.837	486.076	167.929	3420.25	3580.93	325.434	3549.65	308.307	2619.37	642.181	419.674	294.339	2780.1	3405.28
PWY-7097:_vanillin_and_vanillate_degradation_I	0	0	0	0	0	0	0	0	0	0	0	0	0	0	0	0	0	0	0	0	0	0	0	0	0	0	0	0	0	0	0	0	0	0	0	0	0	0	0	0	0
PWY0-1241:_ADP-L-glycero-&beta;-D-manno-heptose_biosynthesis	0	1026.37	68.2958	209.381	294.347	960.219	283.09	53.558	92.7832	510.369	484.024	164.62	163.27	161.778	136.197	9.80671	324.821	77.3512	189.68	202.254	836.338	411.906	75.5731	61.1787	0	343.402	3349.35	99.6331	250.667	66.4887	1583.26	725.495	72.6206	1881.41	75.723	1150.73	105.264	229.353	74.9789	1309.04	1133.28
PWY-2723:_trehalose_degradation_V	0	1055.63	7.30289	220.384	100.255	742.93	82.417	0	0	440.615	0	42.8471	218.415	70.9904	35.0584	5.08759	422.713	149.594	0	177.49	1026.96	0	2.54397	102.199	0	266.87	647.22	107.841	308.022	20.0537	1480.48	30.4493	22.4704	1919.79	17.5712	97.5614	67.6269	140.899	0	0	511.643
REDCITCYC:_TCA_cycle_VIII_(helicobacter)	0	1346.19	97.3492	260.774	431.803	937.125	251.623	104.394	196.984	729.6	559.257	208.404	348.391	332.036	170.299	24.2581	782.062	195.805	435.329	390.005	892.339	379.003	201.842	170.912	0	375.901	4147.56	159.688	388.144	56.047	2070.88	608.486	161.602	1951.46	150.857	1888.13	210.696	357.558	161.801	1625.02	1432.66
PWY-5747:_2-methylcitrate_cycle_II	0	172.614	0	0	113.926	3.60652	75.2922	0	8.51334	193.522	0	0	0	39.5659	61.1696	0	20.7701	0	0	7.77069	38.6857	0	2.3778	0	0	0	605.674	0	0	25.7334	228.374	27.5053	32.8836	459.192	0	81.6261	27.8622	0	0	5.03943	293.653
P101-PWY:_ectoine_biosynthesis	0	0	0	0	0	0	0	0	0	0	0	0	0	0	0	0	0	0	0	0	0	0	0	0	0	0	0	0	0	0	0	0	0	0	0	0	0	0	0	0	0
7ALPHADEHYDROX-PWY:_cholate_degradation_(bacteria,_anaerobic)	0	0	0	0	0	0	0	0	0	0	0	0	0	0	0	0	0	0	0	0	0	0	0	0	0	149.517	0	0	0	0	0	0	0	0	0	0	0	0	0	0	0
PWY-6486:_D-galacturonate_degradation_II	0	0	0	0	0	0	0	0	0	0	0	0	0	0	0	0	0	0	0	0	0	0	0	0	0	0	0	0	0	0	0	0	0	0	0	0	0	0	0	0	0
HEXITOLDEGSUPER-PWY:_superpathway_of_hexitol_degradation_(bacteria)	309.994	5012.03	396.23	1199.9	2065.91	2960	932.971	1436.28	2626.17	1909.29	2329.72	3249.22	2657.09	3334.43	495.756	2218.1	3208.94	2831.83	1381.53	2031.1	4418.58	1362.89	744.978	1938.09	4746.31	4748.67	10187.4	2449.27	2301.08	1594.18	4683	4292.65	1980.99	5028.74	1258.45	3624.51	1638.69	3391.66	1913.06	3498.81	3588.26
PWY-5103:_L-isoleucine_biosynthesis_III	3492.76	6177.81	7365.89	4149.18	17866.2	3148.05	7283.76	7501.33	10925	13215.9	6848.65	17464.1	7289.05	6199.92	3302.75	6071.39	8981.6	12029.3	17333.2	7125.34	4401.95	4334.84	9816.82	5295.8	9042.09	4127.19	19116.3	9108.92	11082.4	3113.8	6947.38	18977.5	18036.7	8434.2	7088.75	11711.1	5545.81	6427.1	13326.2	14780.6	9846.68
PWY-7219:_adenosine_ribonucleotides_de_novo_biosynthesis	33793.4	29164.8	35236.5	11342.2	39650.8	16071.9	13307.7	25284	29598.2	24172	29832.8	33018.7	26415.5	24602.7	9737.57	30158.7	18183	33250.7	29330.4	18494.8	14116	19827.8	19661	31086.3	41865.9	32140.6	32032.3	29575.2	27433.1	29522.5	23805.5	39514.5	38768.8	27189.5	29886.1	32221.7	28528.6	32397.3	26241	31709.9	27548.3
PWY-7220:_adenosine_deoxyribonucleotides_de_novo_biosynthesis_II	1646.61	8622.4	2113.55	3169.43	8529.88	5421.89	1073.42	10108.8	5893.55	5460.85	3920.09	3131.57	3749.56	5412.67	299.961	8310.32	1952.88	6451.53	5345.38	1913.03	3471.78	1697	2062.87	5810.33	14762.4	10947.1	9589.71	5172.62	5945.29	2177.03	4653.17	5472.42	5902.81	8354.02	4446.95	9931.1	5266.8	5089.39	7471.29	7661.07	5524.63
PWY-5918:_superpathay_of_heme_biosynthesis_from_glutamate	30.7259	1648.57	27.4776	243.785	354.457	1040.5	332.271	149.654	58.8304	754.593	57.2886	241.29	303.176	346.522	229.159	114.626	498.423	162.7	129.956	383.995	1412.74	107.4	248.682	192.843	0	742.674	4669.73	328.852	770.429	131.691	2106.67	469.757	150.25	2487.36	571.639	991.682	135.695	741.83	75.4401	738.066	851.745
PWY-5136:_fatty_acid_&beta;-oxidation_II_(peroxisome)	57.4657	1611.44	88.4953	370.821	887.847	651.782	427.281	133.458	143.202	700.101	214.877	114.054	407.367	661.471	207.216	96.5753	779.636	211.894	162.038	605.844	495.142	0	361.681	213.587	383.271	232.014	4233.68	132.782	93.3454	29.9859	1951.12	546.96	603.666	2262.81	601.362	288.151	348.484	409.65	274.378	1231.19	2957.85
PWY-5686:_UMP_biosynthesis	26835.1	21261.9	28277.4	7714.03	27165.8	10970.8	10095.8	18750.8	21980.5	18033.9	19627.8	25109.2	19023.9	20066	5402.76	22214.9	13269.2	24442.5	22629.6	13876.2	10727.6	11524.8	13268.5	21132.2	28474.5	21532.2	24030.6	23113.3	20394.3	24419	18945	26155.1	27669.9	19877	22517.6	24222.6	20436.6	23184.4	21111.2	26285.2	21978.6
P125-PWY:_superpathway_of_(R,R)-butanediol_biosynthesis	0	0	0	0	0	0	2.16965	0	0	0	0	0	0	8.42313	0	0	8.93726	0	0	0	35.5757	0	0	0	0	0	0	0	0	0	0	0	0	0	0	0	0	0	0	0	0
TEICHOICACID-PWY:_teichoic_acid_(poly-glycerol)_biosynthesis	0	0	0	0	0	0	11.1877	0	0	0	0	29.2658	0	3.8734	0	0	1.93719	126.53	0	0	0	54.9541	0	0	0	0	0	0	0	0	0	0	0	8.96869	34.1871	22.9622	0	0	0	3.85132	0
FOLSYN-PWY:_superpathway_of_tetrahydrofolate_biosynthesis_and_salvage	258.093	2025.75	262.559	715.382	846.076	1600.44	329.061	470.218	192.521	902.415	552.376	128.895	1134.84	2119.14	255.447	384.137	1624.39	663.197	724.99	1228.49	1737.05	286.131	638.385	362.278	990.643	613.229	1674.11	135.761	679.098	82.0229	2968.45	921.179	796.69	4034.05	515.472	1302.26	278.252	1489.54	500.081	895.297	761.026
PWY-2942:_L-lysine_biosynthesis_III	29543.3	21072.8	27552.3	7108.8	24000.9	11825.6	8477.95	18415.9	21871.9	16305.6	20785.3	22188.8	17049.9	18190.1	6971.66	22221.2	10873.2	24232.8	19412.2	11751.7	10641.3	18476.1	9355.21	22381.7	29377.6	23137.2	22578.3	22521	19677.6	26168.9	18236.7	24600.3	23082.3	18228.5	18401	22238.4	20970.8	22353.8	16172	21954.7	19551.5
P185-PWY:_formaldehyde_assimilation_III_(dihydroxyacetone_cycle)	47.8493	532.29	76.3416	853.801	1342.05	577.707	632.805	300.882	828.06	318.667	778.077	1849.18	652.44	908.291	139.626	282.165	1442.65	2192.73	904.687	795.142	802.515	541.056	342.395	825.3	425.676	446.47	1874.84	143.723	455.436	1509.93	99.8463	3665.73	507.244	270.966	367.231	308.36	1336.1	886.809	288.347	924.403	587.934
PWY-5845:_superpathway_of_menaquinol-9_biosynthesis	0	3617.17	0	441.501	639.228	2891.83	644.383	151.602	136.791	1060.71	0	196.054	605.232	439.13	305.643	92.2561	886.182	240.051	0	641.599	1902.48	0	0	171.759	0	863.589	3352.59	267.08	660.218	166.854	3549.62	262.891	475.426	3079.67	97.3514	2561.83	215.746	830.317	32.7253	4067.16	1989.02
PWY-6282:_palmitoleate_biosynthesis_I_(from_(5Z)-dodec-5-enoate)	66.1719	2557.53	312.323	675.43	720.126	1401.33	884.218	646.833	499.173	1114.97	1116.85	534.857	763.515	655.034	553.366	1378.26	721.171	315.045	467.314	595.23	1267.53	1348.05	375.852	882.084	0	466.656	6883	126.663	377.021	143.475	3141.9	3115.09	394.298	3095.32	375.531	2806.2	732.973	428.3	257.44	3263.34	3041.48
TCA-GLYOX-BYPASS:_superpathway_of_glyoxylate_bypass_and_TCA	0	2098.06	0	412.163	395.005	1575.25	258.58	11.5158	21.2916	1062.78	18.0072	128.053	468.252	361.48	308.746	52.391	805.422	234.233	0	493.689	1181.14	0	45.9612	125.531	0	507.211	5551.56	193.259	481.886	90.4253	3013.23	395.927	155.893	3492.66	60.994	434.064	277.901	388.942	6.37908	127.511	1565.53
PWY-6307:_L-tryptophan_degradation_X_(mammalian,_via_tryptamine)	0	0	0	0	0	0	0	0	0	0	0	0	0	0	0	0	0	0	0	0	0	0	0	0	0	0	0	0	0	0	0	0	0	0	0	0	0	0	0	0	0
PWY-7616:_methanol_oxidation_to_carbon_dioxide	0	0	0	0	0	0	0	0	0	0	0	0	0	0	0	0	0	0	0	0	0	0	0	0	0	0	0	0	0	0	0	0	0	0	0	0	0	0	0	0	0
PWY-5129:_sphingolipid_biosynthesis_(plants)	0	0	0	0	0	0	0	0	0	0	0	0	0	0	0	0	0	0	0	0	0	0	0	0	0	0	0	0	0	0	0	0	0	0	0	0	0	0	0	0	0
PWY-2941:_L-lysine_biosynthesis_II	190.863	2884.8	732.4	1260.56	1142.62	31.671	1015.27	1959.55	1437.02	833.008	1140.59	960.159	2272.1	1677.06	398.942	1567.08	5644.25	1382.11	149.049	1812.78	2528.13	2306.19	2954.94	1931.53	223.505	1250.48	832.825	1113.19	873.494	484.826	1655.85	257.596	3941.56	1994.75	3369.86	1273.5	1786.36	1293.33	961.717	7432.61	2791.65
PWY0-42:_2-methylcitrate_cycle_I	0	202.267	0	0	103.581	4.50237	48.2051	0	6.04487	184.146	0	0	0	38.4617	62.8005	0	25.3061	0	0	9.54585	36.6597	0	2.945	0	0	0	568.942	0	0	25.9834	271.156	26.5964	32.4287	525.913	0	75.1553	30.6171	0	0	5.94528	265.219
PWY-2201:_folate_transformations_I	0	0	0	0	0	0	0	0	0	0	0	0	0	0	0	0	0	0	0	0	0	0	0	0	0	0	0	0	0	0	0	0	0	0	0	0	0	0	0	0	0
FERMENTATION-PWY:_mixed_acid_fermentation	1093.58	1912.29	115.389	360.477	2162.61	1247.76	1215.97	132.433	712.961	2193.49	370.569	2076.7	3239.84	2116.5	437.617	53.9781	3233.08	195.605	25.2052	983.302	514.629	675.283	1430.16	796.517	64.3497	845.301	6722.24	200.27	553.916	277.552	2815.35	896.744	2011.53	3814.28	1193.56	2239.92	274.389	415.449	158.552	3584.26	2341.11
PWY-7373:_superpathway_of_demethylmenaquinol-6_biosynthesis_II	0	0	0	0	0	0	0	0	0	0	0	0	0	0	0	0	0	0	0	0	0	0	0	0	0	0	0	0	0	0	0	0	0	0	0	0	0	0	0	0	0
AST-PWY:_L-arginine_degradation_II_(AST_pathway)	0	518.056	1.35427	97.2323	124.761	457.62	100.225	0	6.98361	210.401	0	21.2121	80.4475	50.394	62.5996	1.9177	165.567	49.5371	0	81.8278	427.444	0	0	32.445	0	137.791	619.835	34.7835	121.87	32.5943	986.863	16.1609	24.8403	1111.65	6.92367	1115.16	34.1179	81.4197	2.28177	1069.66	410.935
GLYCOL-GLYOXDEG-PWY:_superpathway_of_glycol_metabolism_and_degradation	0	683.525	1.43446	106.893	72.5842	633.627	45.4909	0	1.40713	259.86	0	51.3227	105.151	37.8351	50.1503	12.7108	247.682	45.2491	0	68.9591	334.016	0	0	20.4523	0	117.902	606.291	55.3709	144.938	17.4585	1039.8	142.154	24.0528	832.983	9.49243	58.816	22.7294	155.678	1.25252	8.50182	368.94
PWY66-409:_superpathway_of_purine_nucleotide_salvage	490.213	5563.81	258.218	1697.32	3121.58	3974.52	847.541	433.969	322.894	2570.68	1996.73	1427.48	3282.86	2431.31	720.299	501.973	2786.07	3608.13	1023.08	3004.42	5107.91	2348.15	681.834	608.613	1572.39	4863.5	12269.4	1908.72	2548.94	563.156	6515.61	1954.66	2413.69	8036.89	1582.73	8057.97	1086.04	3819.08	814.075	8403.05	5222.34
PWY-5656:_mannosylglycerate_biosynthesis_I	0	289.065	0	95.3925	61.3243	718.222	22.6311	0	0	129.168	0	1.98045	47.6194	19.5414	15.2322	7.28749	88.9017	40.6384	0	64.4136	336.991	0	0	10.1614	0	166.295	189.487	20.3598	117.238	5.91269	373.908	15.1423	59.7119	951.765	10.3199	31.6761	20.5639	5.76003	0	0	189.125
PWY0-1479:_tRNA_processing	636.05	880.643	341.007	1.39321	316.525	1290.85	534.634	1174.72	294.409	380.675	112.986	332.703	682.727	1715.87	45.4775	884.498	549.406	1697.74	1921.31	117.321	1801.2	970.08	137.471	0	0	0	463.577	1694.62	1066.14	423.557	177.021	406.427	0	221.458	292.185	2959.57	0	2334.83	372.21	605.264	581.168
PWY-7283:_wybutosine_biosynthesis	0	0	0	0	0	0	0	0	0	0	0	0	0	0	0	0	0	0	0	0	0	0	0	0	0	0	0	0	0	0	0	0	0	0	0	0	0	0	0	0	0
PWY-5067:_glycogen_biosynthesis_II_(from_UDP-D-Glucose)	0	0	0	0	0	0	0	0	0	0	0	0	0	0	0	0	0	0	0	0	0	0	0	0	0	0	0	0	0	0	0	0	0	0	0	0	0	0	0	0	0
POLYAMSYN-PWY:_superpathway_of_polyamine_biosynthesis_I	93.8564	1227.12	113.183	1640.48	13584.2	516.254	1434.76	77.2554	3073.5	915.858	1261.07	4640.48	1515.63	242.989	261.567	21.2012	657.514	5693.24	96.5541	1295.38	568.984	783.047	1199.97	257.765	82.3837	188.34	5120.36	1337.89	640.3	1378.26	1878.08	10402.5	4316.23	2174.01	1639.7	1342.65	2453.01	456.816	321.388	2326	2286.66
PWY-5138:_unsaturated,_even_numbered_fatty_acid_&beta;-oxidation	0	371.976	4.21333	79.3437	31.9389	234.159	15.3998	0	0	210.091	0	8.25542	50.5121	19.9882	62.3698	8.45529	153.895	43.5343	0	136.613	273.029	0	0	35.8652	0	77.7495	507.819	27.892	98.5189	6.74795	497.529	10.1026	17.3895	744.953	4.32039	10.9418	16.0636	23.5678	0	0	10.1719
GLYCOCAT-PWY:_glycogen_degradation_I_(bacterial)	0	1536.4	280.219	1231.72	5818.09	464.519	928.501	709.197	2514.68	752.434	1146.38	6282.82	328.49	1094.63	63.6718	1099.85	558.349	1736.66	0	326.026	1064.23	523.115	77.4042	1171.48	10.053	1021.65	3636.45	1199.43	599.875	80.4844	1356.77	2663.35	2801.53	2043.28	237.909	962.987	1762.63	936.629	1086.34	403.91	882.687
ARO-PWY:_chorismate_biosynthesis_I	11084.6	13657.8	13520.8	6332.48	26040.9	9140.25	8844.95	12234.2	14565.1	14685.5	13721.5	19178.4	18440	16460.1	3967.84	15062.4	14362.6	19329.4	21797.1	12862.6	9753.31	7622.61	11806.9	11278.2	19990.3	16524.3	23632.6	14863.4	15604.8	5459.53	12563.1	22176.9	24775.5	18300.5	21354.5	15943.6	13258.9	18459.4	18117.1	21746.6	15841.4
PWY-5850:_superpathway_of_menaquinol-6_biosynthesis_I	0	3617.17	0	441.501	639.228	2891.83	644.383	151.602	136.791	1060.71	0	196.054	605.232	439.13	305.643	92.2561	886.182	240.051	0	641.599	1902.48	0	0	171.759	0	863.589	3352.59	267.08	660.218	166.854	3549.62	262.891	475.426	3079.67	97.3514	2561.83	215.746	830.317	32.7253	4067.16	1989.02
PWY-5347:_superpathway_of_L-methionine_biosynthesis_(transsulfuration)	1304.64	4195.89	1314.95	2346.14	7672.16	2102.19	3662.85	1839.23	2632.45	3144.16	3249.04	3062.14	5042.51	5690.59	1335.63	4138.54	5327.47	4478.39	7477.93	3181.73	3436.55	3188.01	3285.29	2621.83	11268.1	2676.82	11447.4	4409.21	7531.46	583.943	4448.9	6337.43	9174.87	5503.9	4280.51	6232.66	1999.58	3826.69	4921.75	8733.57	7320.19
PWY-7098:_vanillin_and_vanillate_degradation_II	0	0	0	0	0	0	0	0	0	0	0	0	0	0	0	0	0	0	0	0	0	0	0	0	0	0	0	0	0	0	0	0	0	0	0	0	0	0	0	0	0
PWY-7446:_sulfoglycolysis	0	789.577	0	146.682	119.141	920.012	29.4388	0	3.66285	325.611	0	34.7546	118.268	44.7093	54.5451	6.38492	196.078	57.5277	0	118.126	681.838	0	3.48748	9.86981	0	177.523	516.862	52.0675	0	27.6274	1346.12	24.8257	33.7966	1317.04	15.513	71.9963	47.6957	142.648	2.28381	3.80337	257.732
PWY66-391:_fatty_acid_&beta;-oxidation_VI_(peroxisome)	0	0	0	0	0	0	0	0	0	0	0	0	0	0	0	0	0	0	0	0	0	0	0	0	0	0	0	0	0	0	0	0	0	0	0	0	0	0	0	0	0
PWY-6562:_norspermidine_biosynthesis	0	0	0	0	0	0	0	0	0	0	0	0	0	0	0	0	0	0	0	0	0	39.6212	0	0	0	0	19.3539	0	0	0	0	0	0	0	0	0	0	0	0	0	0
COA-PWY:_coenzyme_A_biosynthesis_I	2265.89	8841.13	3214.16	1962	5538.22	3911.21	3587.58	4596.61	7753.67	7400.51	5342.8	9263.34	5418.68	6229.02	1072.84	4741.31	4791.18	4442.48	12028	4176.14	6042.61	2858.5	2947.04	4455.37	9436.26	5391.64	12889.5	11030.6	10497.6	944.13	7511.29	3928.66	9603.12	8490.6	4654.84	4101.18	2077.18	4983.01	6148.4	5165.94	4859.1
PWY-5855:_ubiquinol-7_biosynthesis_(prokaryotic)	0	975.072	10.164	172.309	249.552	967.459	205.03	18.4561	10.3756	439.975	54.579	51.2397	151.006	157.907	165.493	14.9614	343.433	104.08	0	203.526	790.403	4.96265	17.8466	40.5723	0	247.935	2059.12	71.7915	216.137	94.1107	1053.65	148.028	81.7139	1552.87	25.6186	1669.07	82.0974	86.3983	0	1837.11	1397.55
PWY1F-823:_leucopelargonidin_and_leucocyanidin_biosynthesis	0	0	0	0	0	0	0	0	0	0	0	0	0	0	0	0	3.08844	0	0	0	1.05152	2.07795	0	0	0	0	0	0	0	0	0	0	0	0	0	0	0	0	0	0	0
PYRIDOXSYN-PWY:_pyridoxal_5'-phosphate_biosynthesis_I	560.733	14539.9	1498.38	330.11	2775.36	3342.18	2444.55	9172.92	14925	7562.88	8240.33	4496.17	7025.52	8884.52	166.063	13433.6	1921.19	10590.7	8541.53	6314.21	7208.83	1237.47	1196.93	10814.7	15628.6	15163	7358.95	16692.9	12714.7	1425.72	14034.1	3992.77	3062.51	10799	2073.85	14326.7	8113.52	9150.37	3326.32	2366.19	5346.11
PWY-7111:_pyruvate_fermentation_to_isobutanol_(engineered)	11049.2	11989.1	13598.4	7294.58	24479.8	10468.3	10321.1	17167	19907.4	18672.1	18949.5	25065.6	17562.3	15623	4870.45	19922.5	11680.3	24909.6	26802.4	12260.6	9946.67	8235.43	15715.3	20461.6	27520.5	21582.7	26678.7	17811.2	21856.1	6229.26	15590.7	30430.1	30805.4	20316.2	20653	23959.4	18906.1	22326.7	22203.1	20532.4	19360.1
PWY0-845:_superpathway_of_pyridoxal_5'-phosphate_biosynthesis_and_salvage	717.824	14320.2	2005.17	311.782	3605.3	3188.12	2990.9	9131.09	13962.6	8332.63	8943.23	5995.81	8024.84	9008.39	219.971	10839.2	2636.73	11421.1	9488.83	6973.61	8160.27	2125.79	1690.04	11436.4	13962.3	15179.9	8801.45	18311.3	13422.5	2084.11	15018.6	5211.46	3756.06	11635.5	2673.79	12947.3	8269.55	10627.9	4103.72	1276.65	5652.81
P122-PWY:_heterolactic_fermentation	0	493.247	131.533	35.2654	420.713	2.5791	378.856	81.0351	198.752	451.872	532.934	271.765	2.5378	212.938	252.874	23.5189	39.2053	24.8003	46.7388	74.6143	1445.5	196.753	186.98	17.7255	0	147.196	5425.41	15.2962	2.59635	98.3929	573.165	722.17	116.429	2462.91	114.019	3314.83	58.2697	5.1152	132.741	2649.56	2060.96
P184-PWY:_protocatechuate_degradation_I_(meta-cleavage_pathway)	0	0	0	0	0	0	0	0	0	0	0	0	0	0	0	0	0	0	0	0	0	0	0	0	0	0	0	0	0	0	0	0	0	0	0	0	0	0	0	0	0
UDPNAGSYN-PWY:_UDP-N-acetyl-D-glucosamine_biosynthesis_I	2036.23	2771.86	689.331	845.91	2914.91	1772.7	4385.33	2599.41	3971.1	7202.15	1574.17	9955.14	1385.47	2211.69	661.53	760.598	2412.65	1062.1	2868.72	2022.02	2596.61	1441.44	2339.64	728.132	261.802	1765.8	10530	986.477	2041.32	346.587	3014.87	1015.85	1348.61	5527.64	1286.15	4135.94	244.04	979.564	3638.42	6976.12	3088.01
ILEUDEG-PWY:_L-isoleucine_degradation_I	0	0	0	0	0	0	0	0	0	0	0	0	0	0	0	0	0	0	0	0	0	0	0	0	0	0	0	0	0	0	0	0	0	0	0	0	0	0	0	0	0
PWY-5189:_tetrapyrrole_biosynthesis_II_(from_glycine)	44.4	1359.95	16.0127	302.112	259.949	1017.51	159.305	68.6808	24.9419	812.71	23.678	110.544	337.234	160.157	187.99	60.3077	861.265	128.37	59.1338	516.669	1009.9	45.0125	211.952	111.604	19.7923	462.08	4207.48	172.393	424.933	114.11	1974.89	462.15	156.408	2442.32	420.426	189.012	138.744	437.772	31.3271	349.963	605.901
ARGININE-SYN4-PWY:_L-ornithine_de_novo__biosynthesis	522.348	14628.8	1965.71	334.918	2618.15	3327.79	2103.32	10543.9	16248.5	7091.64	7371.79	4084.01	6628.25	7732.82	141.74	12396.6	1822.33	10369.3	10571.1	6399.37	7686.45	1292.84	1262.21	10716.2	12487.4	16042	6676.48	19430.5	9250.89	1413.47	15107.8	2641.53	3203.29	9080.02	1713	13002.4	7209.05	9087.84	3392.76	829.109	5257.38
NADSYN-PWY:_NAD_biosynthesis_II_(from_tryptophan)	0	0	0	0	0	0	0	0	0	0	0	0	0	0	0	0	0	0	0	0	0	0	0	0	0	0	0	0	0	0	0	0	0	0	0	0	0	0	0	0	0
ORNDEG-PWY:_superpathway_of_ornithine_degradation	0	707.9	0	191.317	362.01	516.722	161.894	0	0	235.839	0	0	149.21	53.3632	55.4139	3.60165	174.641	105.294	0	77.9565	443.647	0	33.5863	24.4899	0	138.988	800.261	47.992	139.439	90.5655	997.194	180.85	84.7128	1282.78	16.4171	104.727	88.3307	95.8856	0	0	567.051
PWY-6969:_TCA_cycle_V_(2-oxoglutarate:ferredoxin_oxidoreductase)	1086.48	3411.26	604.63	1663.32	8890.29	2141.81	1910.4	1789.38	1745	3619.64	2728.95	5616.47	2520.82	2970.93	476.368	1913.14	2175.84	3806.61	826.662	2252.77	2039.74	1234.4	2356.03	413.212	0	960.811	7329.6	1022.71	2591.56	218.087	4008.68	706.171	3617.03	5129.08	713.704	4555.57	1508.3	1858.38	5036.61	3738.16	3420.39
PWY-6147:_6-hydroxymethyl-dihydropterin_diphosphate_biosynthesis_I	127.916	4209.1	179.236	943.365	616.787	2392.67	911.642	547.946	576.913	692.795	1154.4	1768.71	2280.25	2167.2	227.594	412.631	1430.35	534.275	407.289	1276.29	2200.93	738.157	2145.9	2702.28	4951.7	2754.3	1277.69	1904.58	3193.41	455.98	4906.53	417.452	1367.18	3218.57	2575.81	554.097	371.714	1296.45	1096.9	1158.48	666.676
PWY-6075:_ergosterol_biosynthesis_I	0	0	0	0	0	0	0	0	0	0	0	0	0	0	0	0	0	0	0	0	0	0	0	0	0	0	0	0	0	0	0	0	0	0	0	0	0	0	0	0	0
PWY-7385:_1,3-propanediol_biosynthesis_(engineered)	0	0	0	0	0	0	0	0	0	0	0	0	0	0	0	0	0	0	0	0	0	0	0	0	0	0	0	0	0	0	0	0	0	0	0	0	0	0	0	0	0
PWY-5181:_toluene_degradation_III_(aerobic)_(via_p-cresol)	0	0	0	0	0	0	0	0	0	0	0	0	0	4.73919	0	0	0	0	0	0	0	0	0	0	0	0	0	0	0	0	0	0	0	0	0	0	0	0	0	0	0
P23-PWY:_reductive_TCA_cycle_I	0	0	71.2318	92.7563	577.84	0	595.843	0	285.205	982.879	0	460.036	291.078	371.771	104.146	22.435	543.273	0	0	455.254	94.2004	834.022	216.4	193.029	0	730.096	262.699	0	0	0	0	920.539	169.129	1975.32	161.867	14.2123	161.223	336.467	28.1817	1092.03	770.26
PWY-5897:_superpathway_of_menaquinol-11_biosynthesis	98.1754	4344.62	266.694	785.122	1332.92	3445	886.454	348.926	793.254	1531.71	2540.73	1057.64	790.517	807.172	345.056	157.027	1106.8	394.42	592.143	835.602	2286.87	957.689	377.873	348.922	0	1032.41	4001.21	322.629	1156.01	228.045	4300.06	1750.48	1247.25	5199.85	309.426	3043.26	283.891	1422.94	405.21	5430.48	5378.48
DENOVOPURINE2-PWY:_superpathway_of_purine_nucleotides_de_novo_biosynthesis_II	818.91	6546.28	907.245	943.11	867.491	195.88	1676.57	3648.91	4931.57	3222.09	3871.27	3747.54	1211.46	6420.71	237.138	4424.22	2602.75	2311.73	973.306	2834.34	804.88	2421.37	1828.63	804.475	909.113	2292.64	7975.67	1755.68	3073.02	195.325	1515.73	1951.55	3111.38	6911.77	3337.76	7290.21	1591.81	5420.48	3812.14	5707.57	3555.13
PWY-5872:_ubiquinol-10_biosynthesis_(eukaryotic)	0	0	0	0	0	0	0	0	0	0	0	0	0	0	0	0	0	0	0	0	0	0	0	0	0	0	0	0	0	0	0	0	0	0	0	0	0	0	0	0	0
PWY-5920:_superpathway_of_heme_biosynthesis_from_glycine	0	1205.36	10.2887	82.5519	220.674	0	176.172	52.3357	25.1181	327.855	0	67.4167	154.109	144.624	151.679	21.3448	247.04	94.8836	0	96.314	946.045	9.32086	34.2222	89.542	0	454.103	2947.45	161.743	435.772	12.4111	0	252.44	61.4685	1910.73	58.4405	295.442	0	284.27	4.44756	73.0192	521.356
GLYCOLYSIS:_glycolysis_I_(from_glucose_6-phosphate)	496.343	8741.45	529.029	1286.38	1770.13	4717.06	1119.54	2002.79	5118.98	2748.65	3180.53	3545.81	3671.01	4680.77	664.471	3117.49	3097.38	2756.77	1107.34	2445.18	9548.51	2421.58	762.352	4977.49	9582.23	13801.8	12658.6	11723.2	6945.45	2034.54	9550.77	4392.04	1703.06	7436.3	1440.18	10307.5	1913.86	5437.49	2029.1	5143.18	3894.67
PWY-6285:_superpathway_of_fatty_acids_biosynthesis_(E._coli)	0	2405.49	359.295	810.477	757.357	1752.32	915.632	260.252	0	1411.04	1388.71	627.929	764.761	695.28	589.981	0	865.859	330.859	550.53	710.839	1179.9	1582.7	412.236	662.269	0	54.9048	5267.66	26.4815	0	0	3582.66	2641.08	384.154	2986.23	368.641	1213.38	425.139	518.057	248.422	2865.28	330.717
PWY-7374:_1,4-dihydroxy-6-naphthoate_biosynthesis_I	0	0	0	0	0	0	0	0	0	0	0	0	0	0	0	0	0	0	0	0	0	0	0	0	0	0	0	0	0	0	0	0	0	0	0	0	0	0	0	0	0
PWY-7392:_taxadiene_biosynthesis_(engineered)	45.1965	1400.74	11.31	393.684	258.164	776.88	143.966	0	0	764.49	0	129.598	289.401	127.945	135.783	13.5156	695.243	299.786	0	486.203	315.999	36.4069	441.555	68.4837	0	326.379	1109.8	214.022	0	106.096	2418.52	63.665	135.195	1101.23	1003.02	148.683	114.665	470.184	14.4847	466.82	1116.86
PWY-6629:_superpathway_of_L-tryptophan_biosynthesis	0	3536.13	30.5636	551.399	582.586	3075.12	266.215	0	0	1574.84	0	46.7602	969.054	199.613	371.959	46.6905	1956.22	453.215	0	834.597	1729.29	0	60.7241	316.962	0	1485.59	4049.84	370.029	1457.65	149.63	5214.59	31.2045	151.96	3357.48	46.6998	473.475	352.112	759.312	0	111.717	679.909
PWY0-1061:_superpathway_of_L-alanine_biosynthesis	0	2701.47	115.769	731.681	710.65	1856.84	531.595	105.063	249.916	1786.45	1049.64	454.567	639.828	479.305	423.525	33.9868	1355.39	360.619	484.128	822.685	2039.09	1131.53	166.59	233.075	0	1034.74	7018.78	295.434	830.991	193.428	3790.04	2164.92	397.813	4759.57	260.111	2146.74	229.474	427.136	199.896	3770.27	2964.32
THREOCAT-PWY:_superpathway_of_L-threonine_metabolism	0	0	0	0	0	517.456	0	0	0	0	0	0	0	0	0	0	0	0	0	0	0	0	0	0	0	0	0	0	0	0	0	0	0	0	0	0	0	0	0	0	0
PWY-5306:_superpathway_of_thiosulfate_metabolism_(Desulfovibrio_sulfodismutans)	0	0	0	0	0	0	0	0	0	0	0	0	0	0	0	0	0	0	0	0	0	0	0	0	0	0	0	0	0	0	0	0	0	0	0	0	0	0	0	0	0
ARG+POLYAMINE-SYN:_superpathway_of_arginine_and_polyamine_biosynthesis	171.275	2083.7	201.361	2077.04	11556	918.2	1698.94	148.931	3731.68	1587.81	1935.07	1345.33	2481.24	467.927	458.921	41.7767	1174.27	6581.91	188.63	1998.57	1021.65	1022.1	1091.66	356.859	158.027	356.784	6101.05	916.991	1015.1	1624.83	2995.48	6668.79	4234.05	3632.63	2383.89	2342.03	2060.07	839.736	482.181	3338.23	3612.66
PWY-7619:_juniperonate_biosynthesis	0	0	0	0	0	0	0	0	0	0	0	0	0	0	0	0	0	0	0	0	0	0	0	0	0	0	0	0	0	0	0	0	0	0	0	0	0	0	0	0	0
PWY-6700:_queuosine_biosynthesis	28753.7	22573	28529.3	6842.67	25475.6	12509.6	6871.1	18388.9	21334.9	15040.6	21152.6	24568.6	14934.7	15850.4	4135.95	21660.1	7378.05	24366.4	17338.8	11217.9	10438.2	7319.89	7856.15	23872.4	28846	24200.9	19735.2	20824.6	17132.7	27486.5	17798.3	31203.5	21165.8	15428.9	21230	20908.7	21873.9	23335	14069.4	19292.8	18207.1
PWY-7036:_very_long_chain_fatty_acid_biosynthesis_II	0	0	0	0	0	0	0	0	0	0	0	0	0	0	0	0	0	0	0	0	0	0	0	0	0	0	0	0	0	0	0	0	0	0	0	0	0	0	0	0	0
PWY-6595:_superpathway_of_guanosine_nucleotides_degradation_(plants)	186.775	1188.41	52.0028	41.1578	141.496	51.6908	337.256	541.039	618.621	711.409	219.773	1252.59	368.655	1484.9	10.312	598.403	708.118	34.2965	92.7349	946.416	43.8436	5.70347	158.951	61.6677	24.5994	432.342	170.192	364.731	312.392	0	11.3043	0	570.152	745.056	181.325	810.438	364.265	654.803	81.1133	398.433	335.915
PWY-7165:_L-ascorbate_biosynthesis_VI_(engineered_pathway)	0	0	0	0	0	0	0	0	0	0	0	0	0	0	0	0	0	0	0	0	0	0	0	0	0	0	0	0	0	0	0	0	0	0	0	0	0	0	0	0	0
PWY66-388:_fatty_acid_&alpha;-oxidation_III	0	0	0	0	0	0	0	0	0	0	0	0	0	0	0	0	0	0	0	0	0	0	0	0	0	0	0	0	0	0	0	0	0	0	0	0	0	0	0	0	0
PWY-7315:_dTDP-N-acetylthomosamine_biosynthesis	0	1523.69	5.69415	282.451	212.596	1841.26	149.116	0	20.6542	454.101	0	47.9122	275.503	78.7581	123.011	3.47203	495.572	106.835	0	236.443	1127.83	6.94075	7.74953	75.4555	0	464.928	917.672	187.517	269.784	66.6488	2362.8	27.6007	61.4039	2257.56	27.7525	88.3688	105.836	317.457	5.81512	15.3523	463.562
PANTO-PWY:_phosphopantothenate_biosynthesis_I	11211.6	20079.8	13495.4	5580.76	23612.2	11633.6	7193.9	17683.3	19364.3	13902.2	17017	17840.3	15946.4	17979.4	1702.82	20531.1	10034.8	22034.4	17777.9	11590.1	11199.7	4727	7238.93	21234.4	26089.6	23033.8	19725.4	20496.5	16544.7	6787.37	16018.5	25074.3	20841.8	17661.5	18057.1	20923	20703.5	23123	13523.2	14168.4	18421.3
PWY-7592:_arachidonate_biosynthesis_III_(metazoa)	0	0	0	0	0	0	0	0	0	0	0	0	0	0	0	0	0	0	0	0	0	0	0	0	0	0	0	0	0	0	0	0	0	0	0	0	0	0	0	0	0
PWY-5871:_ubiquinol-9_biosynthesis_(eukaryotic)	5.1419	0	0	0	0	0	0	0	0	0	0	0	0	0	0	0	0	0	66.6879	0	0	0	0	0	0	0	0	0	0	0	0	0	0	0	0	0	0	0	4.95472	0	0
PWY-5870:_ubiquinol-8_biosynthesis_(eukaryotic)	0	0	0	0	0	0	0	0	0	0	0	0	0	0	0	0	0	0	0	0	0	0	0	0	0	0	0	0	0	0	0	0	0	0	0	0	0	0	0	0	0
P108-PWY:_pyruvate_fermentation_to_propanoate_I	0	803.551	72.765	275.259	339.74	21.0855	435.093	160.26	230.889	926.827	332.355	423.392	194.335	258.452	40.7894	18.7006	21.2088	154.576	9.90453	267.347	524.611	0	161.272	144.55	0	0	1910.79	28.3593	1060.32	0	251.173	291.454	133.646	2213.22	118.135	542.119	241.059	0	79.566	934.399	1130.82
FUCCAT-PWY:_fucose_degradation	56.4791	1149.28	44.3284	405.201	717.383	1047.91	228.225	197.656	23.9548	1007.08	212.435	116.499	1073.66	759.515	198.066	92.8069	576.232	394.643	332.703	629.625	989.697	114.162	157.068	71.5847	190.746	313.175	1971.9	126.492	586.677	119.107	1998.77	680.856	618.686	2614.17	178.597	2320.14	194.135	561.964	90.6126	2021.02	1387.48
PWY-5097:_L-lysine_biosynthesis_VI	29155	20851.1	28778.8	7811.73	24452.1	12192	8739.26	18445.5	21485.6	16282.5	20712.3	22068	18306	18191.9	6879.92	21935.6	11847.9	25061.9	20413.6	12708.3	9967.53	16924.4	10990.9	22600.8	29260.5	23281.9	22827.6	22127.4	18221.8	25194.5	17986	27074	24420.7	18770.5	20107.4	22052.8	22061.2	23830.4	17646.7	24479.1	20592.7
PWY-5431:_aromatic_compounds_degradation_via_&beta;-ketoadipate	0	37.6743	0	0	52.7527	0	43.4189	0	0	0	0	0	0	4.02538	13.2784	0	0	0	0	0	65.1242	0	0	0	0	0	131.821	0	0	7.16881	126.109	0	14.495	74.8787	0	133.053	4.97377	0	0	0	0
PWY-6351:_D-myo-inositol_(1,4,5)-trisphosphate_biosynthesis	0	0	0	0	0	0	0	0	0	0	0	0	0	0	0	0	0	0	0	0	0	0	0	0	0	0	0	0	0	0	0	0	0	0	0	0	0	0	0	0	0
PWY-5856:_ubiquinol-9_biosynthesis_(prokaryotic)	0	975.072	10.164	172.309	249.552	967.459	205.03	18.4561	10.3756	439.975	54.579	51.2397	151.006	157.907	165.493	14.9614	343.433	104.08	0	203.526	790.403	4.96265	17.8466	40.5723	0	247.935	2059.12	71.7915	216.137	94.1107	1053.65	148.028	81.7139	1552.87	25.6186	1669.07	82.0974	86.3983	0	1837.11	1397.55
LACTOSECAT-PWY:_lactose_and_galactose_degradation_I	29.2298	192.211	2.82144	399.375	258.341	153.881	159.864	18.0265	470.994	235.171	273.484	104.167	516.117	228.846	348.349	1.40906	2076.37	27.6132	78.9219	11.0035	740.364	64.8336	1099.36	137.782	9.90357	230.833	3641.46	604.091	0	58.1463	222.888	356.308	1513.74	744.785	815.596	1334.41	15.9724	610.452	70.4802	3059.82	1253.24
PWY-7409:_phospholipid_remodeling_(phosphatidylethanolamine,_yeast)	0	1000.95	1.70975	89.3926	81.426	1046.66	79.7007	0	0	123.045	0	39.3573	145.321	60.4345	84.9574	2.38205	299.245	74.7395	0	164.17	748.957	0	2.90101	46.7592	0	286.297	796.743	71.5483	206.983	28.5765	1612.34	31.7164	52.0162	902.92	9.81194	125.07	62.7831	170.821	0	0	444.448
SER-GLYSYN-PWY:_superpathway_of_L-serine_and_glycine_biosynthesis_I	2142.19	6196.08	4879.38	2324.22	8421.72	2451.74	4475.98	4598.71	7883.89	7261.56	5399.27	8889.13	6215.24	6776.01	2286.72	5849.15	3859.57	4832.8	13294.9	4449	3530.59	4193.14	6409.24	4424.88	14585.2	2605.91	14886.9	8447.03	8498.74	777.384	5562.28	4179.96	12952.3	5737.63	5688.95	8142.23	2513.52	6064.71	9703.41	11682.2	7609.94
RHAMCAT-PWY:_L-rhamnose_degradation_I	1470.91	9541.41	2244.94	1858.17	5077.22	6782.33	1446.96	2846.35	6263.21	5043.05	2365.75	5942.99	5153.37	5243.56	1566.18	3967.11	3512.46	5847.85	4599.66	3466.85	3396.67	1179.72	2743.77	4204.55	8388.49	8830.5	6611.36	7936.08	4391.22	2147.67	9217.7	4080.23	6178.87	8230.04	1963.12	11733.9	7937.96	7041.27	3503.02	5762.48	5362.75
PWY-5154:_L-arginine_biosynthesis_III_(via_N-acetyl-L-citrulline)	824.442	5442.95	745.56	477.931	3024.41	3350.94	1729.37	2219.35	5088.55	4287.83	2408.92	2839.58	3987.43	4555.23	485.563	1919.46	2437.2	3941.45	3266.37	3234.58	4211.87	1657.16	848.591	579.718	906.843	2785.93	8002.1	3125.49	4472.15	981.882	6839.62	1649.33	1750.69	7566.39	1744.71	6055.45	774.021	4646.29	1246.58	1878.56	4602.42
PWY-3502:_superpathway_of_NAD_biosynthesis_in_eukaryotes	0	0	0	0	0	0	0	0	0	0	0	0	0	0	0	0	0	0	0	0	0	0	0	0	0	0	0	0	0	0	0	0	0	0	0	0	0	0	0	0	0
CALVIN-PWY:_Calvin-Benson-Bassham_cycle	4095.15	15906.8	6151.58	4447.15	29563.8	5284.18	6614.49	9587.32	15197.8	11116.7	9205.09	15037.7	12274.4	14135	3087.43	13184.7	9655.84	18966.3	20326.2	8731.66	7921.44	6177.62	7238.96	10052	24890.2	11398.7	21587.5	14138	17142.7	3222.04	13304.6	27877.5	21809.4	13154.6	8982.13	17469.5	10461.7	12937.7	13467.1	15704.7	14418.4
PWY-7400:_L-arginine_biosynthesis_IV_(archaebacteria)	2908.57	8064.19	2322.51	3193.4	11351.2	4895.65	4240.2	4644.57	7852.94	8871.69	4866.06	7804.27	8179.72	8220.13	2167.71	4458.83	7733.42	8548.98	8128.26	6468.86	6347.2	5521.33	2660.02	1599.22	2593.2	5657.62	18362.3	6301.29	9563.74	2192.3	8511.47	5476.91	5580.07	12460.7	5617.28	9903.12	2022.88	8555.2	3827.18	12361.9	9254.66
DTDPRHAMSYN-PWY:_dTDP-L-rhamnose_biosynthesis_I	2999.08	13373.8	6344.03	2302.89	10675.8	4835.19	5568.34	6488.93	14585.4	9919.86	6686.35	11388.6	9818.3	10436	3506.79	9497.25	6214.23	7698.79	14922.2	6049.16	9980.96	5189.83	6025.35	9097.78	23382.8	18148.9	16473.4	23615.9	13020.7	1321.42	11732.3	4583.47	17382.5	6794.51	6005.25	12845.4	7098.62	11078.8	12608.2	10792.6	10906.2
PWY-5514:_UDP-N-acetyl-D-galactosamine_biosynthesis_II	0	0	0	0	0	0	0	0	0	0	0	0	0	0	0	0	0	0	0	0	0	0	0	0	0	0	0	0	0	0	0	0	0	0	0	0	0	0	0	0	0
GLCMANNANAUT-PWY:_superpathway_of_N-acetylglucosamine,_N-acetylmannosamine_and_N-acetylneuraminate_degradation	1618.55	4746	4341.73	2405.92	14081.8	2123.9	3260.95	2470.69	6511.54	5365.45	3851.02	6366.24	6888.92	3901.79	1708.34	4124.68	3506.05	9592.75	9009.94	2352.54	4907.42	2179.74	3180.3	3238.6	6523.2	4694.32	10528.9	6241.8	3691.31	2582.26	6096.65	14511.1	10550.9	6540.46	3769.16	7874.5	3882.6	5289.28	7910.43	9004.59	6517.56
TCA:_TCA_cycle_I_(prokaryotic)	1198.55	3934.07	694.462	1747.85	9722.6	2546.6	1995.36	2082.87	1997.84	3858.25	3034.05	5163.05	2853.64	3361.24	578.568	2148.82	2453.18	4293.99	1084.28	2413.01	1801.51	1488.05	2724.85	489.285	0	886.975	8608.06	1215.3	3087.29	191.932	4550.55	1483.61	3914.98	6176.5	820.784	5175.49	1709.09	2174.66	6058.14	4532.88	3776.37
PWY-6859:_all-trans-farnesol_biosynthesis	15.261	601.791	3.77418	156.045	88.7183	725.892	49.6882	0	0	273.546	0	43.7059	101.658	46.164	48.3313	4.51455	317.865	106.246	0	192.354	189.48	12.2561	179.58	26.176	0	265.285	414.628	72.4781	149.635	36.5464	1118.12	21.4444	45.5537	1186.11	394.329	51.1436	40.6998	162.678	4.83499	162.771	413.097
PWY-5838:_superpathway_of_menaquinol-8_biosynthesis_I	0	3870.72	12.2814	619.333	1016.33	3130.81	670.438	151.602	136.791	1390.81	504.437	196.054	658.794	559.782	329.051	92.2561	999.189	338.916	0	706.865	2160.17	0	13.4681	284.267	0	965.38	3352.59	296.452	990.779	211.555	4153.77	262.891	482.758	4964.8	97.3514	3065.72	258.289	1042.87	32.7253	4822.39	4899.23
PWY-1501:_mandelate_degradation_I	0	0	0	0	0	0	0	0	0	0	0	0	0	0	0	0	0	0	0	0	0	0	0	0	0	0	0	0	0	0	0	0	0	0	0	0	0	0	0	0	0
PWY-7199:_pyrimidine_deoxyribonucleosides_salvage	1874.12	4086.03	2024.18	1409.49	1927.44	1764.95	3374.36	3116.23	5094.91	5545.68	3810.5	7461.4	4055.57	5057.57	1031.28	2601.37	2106.61	1811.55	5917.3	3619.16	2163.26	1184.28	3233.72	3198.38	1611.62	1805.48	9117.94	964.342	1222.9	78.5025	2780.97	2819.23	4934.19	5898.22	3531.51	2688.88	1725.93	5255.07	4935.78	4815.67	3866.69
PWY-6467:_Kdo_transfer_to_lipid_IVA_III_(Chlamydia)	0	331.853	0	0	0	3.6675	0	0	3.83029	35.2954	0	0	0	3.62737	0	0	3.91185	24.7221	0	13.3502	29.7812	0	0	0	0	7.68019	7.43464	0	6.91987	0	0	0	0	62.8121	0	0	3.69263	0	0	2.85428	0
PWY-5723:_Rubisco_shunt	0	2939.68	18.0506	468.471	587.747	1751.24	362.852	44.8166	66.5868	1350.83	186.106	143.882	543.084	433.547	322.212	36.2375	781.806	263.07	0	590.748	1844.18	0	57.1245	114.757	0	913.855	2686.99	222.038	641.934	144.646	3834.59	120.407	165.904	4188.36	49.2552	3773.1	231.717	425.937	0	3460.02	3359.88
PWY-5188:_tetrapyrrole_biosynthesis_I_(from_glutamate)	1394.25	2969.66	833.155	1716.6	15633.5	1686.39	2755.93	1873.02	1821.16	3715.41	1904.79	6580.14	2998.87	2977.71	560.662	2483.94	4528.89	6391.71	5828.52	2278.89	3052.16	3124.75	4456.2	1892.51	7770.47	3977.74	8360.61	2625.7	10699.5	1503.84	2815.9	11789.7	5227.81	4764.09	3457.69	2797.88	1999.35	3725.58	4041.73	5697.14	2994.78
PWY-5505:_L-glutamate_and_L-glutamine_biosynthesis	0	1372.28	4.81352	236.996	286.786	1005.5	124.801	30.2136	19.0051	877.44	101.16	76.2704	246.805	189.534	128.392	19.2418	448.238	101.824	0	276.887	1082.18	2.27775	39.8989	69.1024	0	459.277	4898.22	118.676	329.638	93.4693	1932.49	332.48	68.885	2248.52	33.3086	1789.47	114.222	215.707	0	864.038	464.098
PWY-7411:_superpathway_of_phosphatidate_biosynthesis_(yeast)	0	0	0	0	0	0	0	0	0	0	0	0	0	0	0	0	0	0	0	0	0	0	0	0	0	0	0	0	0	0	0	0	0	0	0	0	0	0	0	0	0
PWY-7210:_pyrimidine_deoxyribonucleotides_biosynthesis_from_CTP	0	2249.14	343.192	2.98976	3095.2	45.1726	371.67	621.893	2273.96	304.933	1939.44	4047	8.6774	1044.05	16.5942	583.935	294.025	231.273	220.656	59.9454	2407.04	474.158	23.1667	1226.78	51.2937	0	2557.68	8.75148	2857.92	41.5907	1467.84	2851.2	921.944	2527.31	180.775	962.756	41.5012	2717.27	1271.33	287.798	455.744
PWY-5088:_L-glutamate_degradation_VIII_(to_propanoate)	0	0	0	0	0	16.4475	0	0	0	204.612	0	0	0	38.6646	0	0	0	0	0	0	0	0	0	0	0	0	411.436	0	195.051	0	0	12.923	0	0	0	12.2124	0	0	0	0	0
PWY-7279:_aerobic_respiration_II_(cytochrome_c)_(yeast)	0	8.79676	0	0	0	0	0	0	0	62.0961	0	0	0	0	44.9008	0	12.4453	0	0	0	0	0	0	0	0	0	68.3172	0	0	0	0	0	0	0	0	0	0	0	0	0	0
PWY-7323:_superpathway_of_GDP-mannose-derived_O-antigen_building_blocks_biosynthesis	241.298	6096.59	747.993	764.913	942.213	2676.29	949.453	2046.78	3889.17	1426.55	1956.4	2294.79	1821.24	3401.17	229.909	2187.85	734.506	1382.89	536.094	1552.89	3507.17	925.176	333.838	3761.09	5835.53	4433.62	7804.66	7708.98	4736.61	331.201	4921.16	412.535	1638.83	5348.05	502.754	1621.89	1629.91	3038.09	1359.28	3544.47	5245.72
PWY-6731:_starch_degradation_III	0	546.652	8.84195	29.2457	0	0	88.6383	0	0	0	0	41.7401	0	42.1994	40.6481	0	0	0	0	68.1042	415.812	0	3.17431	0	0	15.1084	0	116.405	0	17.6133	7.3108	36.3262	27.391	0	21.3766	0	0	78.3698	0	0	0
PWY0-1586:_peptidoglycan_maturation_(meso-diaminopimelate_containing)	740.716	8037.63	2799.39	1744.72	10208.1	4277.51	1646.68	3209.68	8292.2	6664.97	3056.68	4094.05	4847.7	2650.56	795.785	7206.04	2046.09	6672.17	8710.13	1861.28	3339.57	1379.12	811.041	4182.59	9169.15	4367.4	15018.4	8732.45	13254.7	1483.7	8951.68	10634.7	5280.88	7096.17	1772.23	4247.91	3866.15	4912.43	3461.36	4387.67	6409.47
PWY-622:_starch_biosynthesis	0	0	0	0	0	0	0	0	0	0	0	0	0	0	10.8005	0	11.6746	0	0	0	0	0	0	0	0	0	0	0	0	0	0	0	0	0	0	0	0	0	0	0	0
ASPASN-PWY:_superpathway_of_L-aspartate_and_L-asparagine_biosynthesis	1809.07	11538.5	3298.27	2447.16	10191.3	5452.03	4313.22	5468.94	9020.02	8284.36	7445.31	9098.1	5787.35	7261.81	1493.82	6331.75	4455.38	8564.55	9026.78	5535.99	4830.93	2112.57	3443.28	9756.15	6980.47	8082.93	9754.21	12513.1	4406.9	1656.19	12803	14213.4	11442.4	8023.39	3957.02	7834.62	7985.63	10555.7	7511.46	6550.96	7377.51
PHOSLIPSYN-PWY:_superpathway_of_phospholipid_biosynthesis_I_(bacteria)	1546.86	12535.8	1622.92	2393.35	2494.95	5614.37	2911.64	3976.28	5961.78	4190.67	4526.19	4809.04	4089.64	7291.1	878.056	4637.41	4266.27	3731.55	4231.96	4086.9	7735.03	3321.18	4333.44	5447.7	9520.73	8788.4	13835.1	12211.7	8578.54	1143.91	9573.37	3379.3	2403.15	11342	4019.1	6021.78	1583.46	8762.87	4127.8	5619.34	6488.71
GLYCOLYSIS-TCA-GLYOX-BYPASS:_superpathway_of_glycolysis,_pyruvate_dehydrogenase,_TCA,_and_glyoxylate_bypass	0	3364.36	0	532.966	563.927	2022.51	415.081	22.8864	42.1031	1263.81	35.7947	244.843	758.987	667.2	330.082	102.873	1038.12	412.28	0	808.732	1998.41	0	85.3591	239.167	0	965.42	7648.17	379.792	889.757	157.508	4105.36	599.354	265.399	4231.86	116.864	811.329	450.269	720.061	12.64	247.541	2213.73
PWY-5121:_superpathway_of_geranylgeranyl_diphosphate_biosynthesis_II_(via_MEP)	84.4699	1815.4	24.3397	889.044	612.11	1802.47	280.346	40.142	129.044	1409	1627.12	772.528	805.65	528.957	323.847	64.2268	1055.34	1236.81	139.162	1117.22	502.856	1201.75	854.583	88.1227	116.027	715.112	1964.95	601.101	405.857	212.208	2886.5	131.587	2418.76	2936.2	2171.71	449.76	169.44	900.38	260.279	3194.75	3197.01
PWY-5384:_sucrose_degradation_IV_(sucrose_phosphorylase)	14.5118	1021.3	7.30217	283.727	1708.26	677.357	729.602	0	2415.18	1291.89	834.959	1189.55	834.281	550.978	76.9877	216.876	411.499	148.9	4.39375	176.335	954.553	147.925	2.54402	101.882	37.8173	262.436	3908.42	107.418	297.063	24.3384	1471.85	30.3848	22.4711	1651.82	551.632	97.53	67.3762	239.092	0	163.727	512.618
PWY-6317:_galactose_degradation_I_(Leloir_pathway)	3115.92	5075.79	5333.79	3923.06	19116.4	3660.26	5481.12	5180.53	8981.76	9236.21	4843.24	13973	8234.17	5555.49	2412.81	6396	9930.3	10153.9	11512.3	5943.19	3574.67	4632.11	6087.41	4037.39	13660.5	4450.86	13554.2	6841.46	8387.04	2658.96	5255.37	15432.1	15562.3	7678.3	6519.57	6569.05	5804.56	7420.69	8452.43	10192.4	8471.64
PWY66-400:_glycolysis_VI_(metazoan)	538.496	9096.18	580.57	2779.57	23606.2	5043.12	1929.52	2117.05	6324.54	2924.24	3467.81	11444.3	3798.65	4341.64	712.992	2772.94	3391.56	12818.2	1228.87	2247.81	9570.24	2650.13	832.478	4622.84	8415.29	12820.2	13506.3	10371	5299.09	3765.14	9666.26	25396.5	6762.89	7495.33	1558.81	10468.4	5617.61	5716.27	2293.77	5495.4	4185.73
PWY-5081:_L-tryptophan_degradation_VIII_(to_tryptophol)	0	0	0	0	0	0	0	0	0	0	0	0	0	0	0	0	0	0	0	0	0	0	0	0	0	0	0	0	0	0	0	0	0	0	0	0	0	0	0	0	0
PWY-7200:_superpathway_of_pyrimidine_deoxyribonucleoside_salvage	0	0	0	0	0	0	0	0	0	0	0	0	0	0	0	0	319.648	0	0	43.9033	0	0	0	0	0	0	0	0	0	0	22.0034	0	0	0	0	0	0	0	0	0	0
PWY4FS-8:_phosphatidylglycerol_biosynthesis_II_(non-plastidic)	927.828	8153.29	11407.9	5020.95	1541.22	5145.22	2007.53	2556.03	3859.85	2813.77	2903.38	3172.79	2681.79	4851.68	574.155	2918.04	2924.28	3530.75	2754.73	2803.33	6946.8	2379.47	3052.86	3291.97	6489.46	6428.89	11046	8502.56	6295.7	1506.93	8684.21	2098.13	1500.87	10873.9	2627.14	3816.64	950.071	5725.21	2710.59	3778.29	4963.42
PWY-5080:_very_long_chain_fatty_acid_biosynthesis_I	0	0	0	0	0	0	0	0	0	0	0	0	0	0	0	0	0	0	0	0	0	0	0	0	0	0	0	0	0	0	0	0	0	0	0	0	0	0	0	0	0
PWY-6612:_superpathway_of_tetrahydrofolate_biosynthesis	176.634	1396.99	178.682	519.202	576.455	1117.62	224.665	316.429	128.764	615.818	376.511	86.3798	782.145	1496.52	177.403	257.85	1232.56	447.191	492.655	857.332	1235.22	195.568	458.304	243.575	668.957	412.602	1158	90.7225	459.234	55.3535	2109.91	652.301	540.835	3045.81	352.476	891.696	186.551	1033.16	340.138	622.674	516.992
PWY-6126:_superpathway_of_adenosine_nucleotides_de_novo_biosynthesis_II	3597.64	14305.4	4560.77	5339.58	15253	8721.17	2256.6	15292.1	10863.9	9740.13	7705.83	6484.79	7344.05	9738.4	667.461	14126.7	3973.76	11957.5	9938.18	3893.89	6079.51	3490.89	4139.01	10830.5	23410.3	17458.4	15896.1	9771.64	10718.8	4618.95	8612.27	10766	11408.4	13718.9	8637.32	16257.1	9859.89	9777.69	12464.6	13445.2	10089.8
PWY490-3:_nitrate_reduction_VI_(assimilatory)	0	313.751	4.65927	72.2164	48.4561	266.226	34.9945	27.5462	0	83.5654	89.36	61.8215	200.381	163.615	35.8948	18.042	400.345	81.5773	0	216.447	697.372	2.26929	36.8654	64.5365	0	309.288	858.028	71.2575	162.198	0	86.356	232.869	64.3962	206.195	30.5439	58.8536	88.2298	169.87	0	432.735	52.5582
PWY-7328:_superpathway_of_UDP-glucose-derived_O-antigen_building_blocks_biosynthesis	43.2901	1052.59	114.785	318.306	124.136	733.903	101.315	693.899	264.684	522.848	46.9805	53.4025	531.859	137.4	42.6991	254.342	491.821	178.703	0	210.206	1008.19	0	128.163	345.733	0	309.901	774.091	131.573	315.636	22.3102	1181.87	37.8248	120.792	1687.57	214.763	218.352	433.684	165.033	26.5204	55.5164	583.993
PWY-7211:_superpathway_of_pyrimidine_deoxyribonucleotides_de_novo_biosynthesis	2174.74	4541.44	1411.49	2191.67	11258.4	3371.46	1971.64	4145.28	3732.92	4810.95	4795.92	5442.97	5216.94	4828	486.182	2988.3	2665.98	10008.5	3611.73	2946.72	4198.93	1927.45	2238.29	5155.9	1758.02	4948.35	10540.3	2026.17	4453.71	2511.53	2538.44	11380.6	9073.46	5624.16	4159.83	4363.38	6779.1	4424.36	4174.58	6328.13	4000.28
PWY-7198:_pyrimidine_deoxyribonucleotides_de_novo_biosynthesis_IV	0	1822.32	253.346	2.09351	2366.5	31.784	291.472	447.458	1886.16	217.752	1666.07	3631.05	6.07909	781.611	11.8156	420.726	215.643	163.881	156.663	42.4122	2284.88	362.753	16.2712	966.004	35.9594	0	1983.74	6.13024	2303.97	29.289	1197.23	2284.97	681.914	2007.92	128.302	701.486	29.1566	2365.05	947.563	204.024	328.173
PWY-821:_superpathway_of_sulfur_amino_acid_biosynthesis_(Saccharomyces_cerevisiae)	0	170.189	47.7957	48.2455	320.017	32.8018	317.421	358.55	114.973	586.831	106.474	66.4823	446.047	571.365	88.0378	78.8442	680.245	189.219	14.2857	435.456	757.619	266.463	90.0809	174.592	0	25.9104	2331.41	104.669	1137.89	52.0431	468.194	381.542	136.618	2391.88	150.445	717.151	341.939	31.4758	30.3291	472.661	1619.56
PWY-7316:_dTDP-N-acetylviosamine_biosynthesis	0	0	0	0	103.671	0	0	0	0	0	0	0	0	0	0	0	0	0	0	0	12.2584	0	0	0	0	0	0	20.8006	0	0	0	0	0	0	0	0	0	0	0	0	0
PWY-6895:_superpathway_of_thiamin_diphosphate_biosynthesis_II	0	6795.81	0	1587.34	2119.02	5051.25	1085.13	89.6026	106.595	2593.79	0	439.978	1320.43	886.641	432.855	161.386	2107.99	750.736	0	1959.26	4288.89	0	36.2534	348.939	0	2766.1	4774.43	948.582	2047.03	364.045	8413	437.942	775.066	8237.33	371.327	5450.51	760.949	1939.5	0	5804.47	7386.33
PWY-724:_superpathway_of_L-lysine,_L-threonine_and_L-methionine_biosynthesis_II	5444.05	13221.6	8647.84	4339.56	20251.4	4632.2	7071.94	12297.3	14653.9	13370.4	12067.1	18570.9	12919.5	12268.8	3140.62	15655.6	8469.88	14697.9	18128	9882.95	5902.81	6374.13	8204.42	11478.1	17422.5	8132.45	16794.3	14564.7	14069.5	4497.67	11815.7	17990.1	15947.9	12266.3	10251.4	14151.2	8387.77	14157.4	13213.1	15716	11834
PWY-1861:_formaldehyde_assimilation_II_(RuMP_Cycle)	34.2954	30.2152	16.3646	57.9238	213.344	32.8007	102.253	328.826	17.4129	15.1373	93.5518	135.252	83.5012	84.7767	0	276.514	1393.63	0	329.803	50.4718	0	0	162.604	65.6776	0	0	59.1191	0	0	0	0	0	257.645	232.525	22.6435	150.841	109.368	190.921	150.282	1059.39	34.6204
PWY-4702:_phytate_degradation_I	0	601.61	1.58624	115.145	95.6678	623.1	34.4171	86.9834	4.85764	672.637	0	142.806	78.1936	62.9056	47.6071	8.25154	198.078	45.1551	0	153.638	648.854	0	4.11889	50.2118	0	159.782	1046.49	42.6791	3787.88	17.221	1004.24	24.362	24.6625	1841.86	46.1173	44.5512	65.5796	110.423	1.65017	0.789266	241.142
PWY-6628:_superpathway_of_L-phenylalanine_biosynthesis	36.3618	4083.69	26.3236	1039.97	1215.67	2554.66	974.768	71.3363	187.933	2045.38	524.001	408.132	869.582	966.995	847.658	86.942	1578.92	401.96	108.691	1027.84	2504.3	146.206	50.6945	260.771	0	1563.15	4889.36	678.352	1180.41	244.496	5240.09	98.1332	836.097	6122.51	275.952	4806.83	445.451	642.748	100.323	5914.33	5866.43
COLANSYN-PWY:_colanic_acid_building_blocks_biosynthesis	371.972	3797.23	1036.41	1005.61	1449.15	2635.97	1345.85	2462.34	4454.04	2060.17	2275.61	3259.91	2316.34	3328.46	351.921	2536.5	1062.66	1773.61	847.012	1848.02	3016.66	1269.33	524.006	2659.24	3357.9	3167.07	9072.9	4500.67	1526.68	166.174	3744.4	643.973	2384.19	3942.76	775.371	2186.84	1984.39	2034.61	1610.02	3009.78	4112.75
PWY-6803:_phosphatidylcholine_acyl_editing	0	1890.14	2.37987	259.953	422.044	1380.2	192.312	28.7772	10.3231	878.885	76.1045	53.6753	199.174	243.981	239.858	5.18561	472.286	154.222	0	259.197	1185.75	0	23.0289	93.7559	0	420.418	4553.07	114.952	321.832	108.078	2663.51	340.596	110.234	2435.86	28.1679	1983.84	168.444	291.056	5.18525	2167.31	2104.78
PWY-6305:_putrescine_biosynthesis_IV	1009.95	1732.2	1477.92	1293.6	10944.2	1763.69	1735.34	1304.23	3499.7	2719.13	1540.8	5059.25	2093.7	1536.28	472.634	1579.8	1107.02	6141.64	3229.18	1717.72	1006.1	736.622	1239.94	616.657	2435.02	772.778	7099.1	2896.4	669.995	1271.68	3253.35	9238.07	6516.4	3860.61	1800.26	3135.74	3127.35	1114.23	1926.96	3893.7	4906.13
PWY-6151:_S-adenosyl-L-methionine_cycle_I	30296	18653.3	30293.9	7167.2	17253.2	12722.9	8347.32	16965.2	21699.7	16380.7	19210.1	21535.3	17958.8	12884.6	4788.62	21997	11989.8	21999.1	26515.2	12986.1	5606.53	13431	12988.9	19562.4	30824.9	18419.4	21957	15030.3	15925.7	25471.9	13697	19280.2	27910.4	14058.2	20661.6	14084.8	18308.3	19229.8	19750.5	26482.7	16589.4
PWY-7560:_methylerythritol_phosphate_pathway_II	110.766	2831.85	31.0723	1915.15	825.811	3775.93	374.922	51.6121	165.592	1925.59	3029.05	1030.94	1196.91	1025.06	481.996	82.667	5892.31	2085.35	178.143	2692.46	738.017	2402.95	2083.1	138.272	152.487	2456.2	2948.31	794.027	862.661	289.456	5149.67	170.372	3669.33	6222.73	5671.63	639.694	202.226	1213.94	339.662	5816.25	5482.11
PWY-5464:_superpathway_of_cytosolic_glycolysis_(plants),_pyruvate_dehydrogenase_and_TCA_cycle	0	39.3401	0	334.984	767.341	13.2199	661.227	0	172.893	360.012	0	262.283	184.661	56.1285	101.097	0	63	140.74	0	140.754	347.37	81.7681	81.4699	51.3182	0	0	380.821	117.317	335.453	136.76	292.993	975.357	228.47	837.052	54.5271	404.45	259.322	182.614	54.8658	1869.93	1369.65
PWY-5198:_factor_420_biosynthesis	14.3365	0	0	0	0	0	0	0	0	0	0	0	0	0	0	0	0	0	0	0	0	0	113.981	0	0	0	0	0	0	0	0	0	0	0	248.55	0	0	0	0	20.2168	0
PWY-6182:_superpathway_of_salicylate_degradation	0	0	0	0	0	0	0	0	0	0	0	0	0	0	0	0	0	0	0	0	0	0	0	0	0	0	0	0	0	0	0	0	0	0	0	0	0	0	0	0	0
PWY-7546:_diphthamide_biosynthesis_(eukaryotes)	0	0	0	0	0	0	0	0	0	0	0	0	0	0	0	0	0	0	0	0	0	0	0	0	0	0	0	0	0	0	0	0	0	0	0	0	0	0	0	0	0
P221-PWY:_octane_oxidation	0	0	0	0	0	0	0	0	0	0	0	0	0	0	0	0	0	0	0	0	0	0	0	0	0	0	0	0	0	0	0	0	0	0	0	0	0	0	0	0	0
GLYCOGENSYNTH-PWY:_glycogen_biosynthesis_I_(from_ADP-D-Glucose)	2625.67	2715.61	2323.11	1948.69	7169.54	2111.78	5897.26	3790.39	5048.03	9212.92	3175.46	12029.7	6253.39	3160.25	2716.07	2948.9	5209.58	2197.78	6897.69	3967.24	2611.38	3176.2	4528.97	2004.36	2168.74	2513.53	13339.1	2832.59	874.243	100.649	3030.21	3166.69	7426.73	3582.75	4927.42	4075.97	2518.6	1438.85	1746.21	8025.4	3114.85
RIBOSYN2-PWY:_flavin_biosynthesis_I_(bacteria_and_plants)	908.626	9216.49	645.431	1339.14	1119.62	4271.26	1318.58	3508.89	3094.18	4776.98	1565.43	4667.16	2405.95	6805.31	350.762	3862.97	2515.72	823.41	437.836	3531.51	3883.46	0	840.002	411.889	0	4347.73	4507.45	780.248	1917.22	385.062	7704.84	186.849	2676.87	6517.61	2525.14	5044.88	2625.37	4236.85	337.051	1240.26	4563.82
HISDEG-PWY:_L-histidine_degradation_I	152.856	1702.55	39.5334	42.1783	169.035	29.7568	402.552	831.672	644.829	1085.09	321.725	1310.76	283.697	2313.18	95.6372	885.272	284.958	10.8684	39.7119	856.424	806.731	4.53362	110.561	29.3355	0	422.75	4457.23	562.212	579.36	135.267	271.835	267.064	504.475	837.386	115.148	3031.59	478.216	864.273	73.2593	1964.86	1735.56
PWY-561:_superpathway_of_glyoxylate_cycle_and_fatty_acid_degradation	0	1889.68	0	380.867	461.262	1001.69	285.677	0	26.9376	933.747	15.298	124.666	452.561	405.604	270.339	59.686	753.789	237.194	0	527.303	538.064	0	27.8074	141.681	0	282.977	5029.15	171.519	181.021	48.9654	2514.26	367.673	193.785	2960.35	50.6507	403.603	299.841	388.802	0	68.1693	1777.42
GLUCUROCAT-PWY:_superpathway_of_&beta;-D-glucuronide_and_D-glucuronate_degradation	1443.15	6006.92	4353.38	1416.3	4004.18	2050.97	2942.34	2729.72	6558.2	5969.74	2953.78	7125.54	2556.23	3738.06	1954.56	3453.84	1688.39	3166.3	9540.49	2337.97	1873.65	1685.32	3706.67	3659.07	5414.49	1423.32	9530.34	8121.66	1647.51	769.389	5642.92	2956.65	8559.44	3936.6	2970.36	7082.54	1883.31	5066.08	6572.64	6278.05	5055.09
MANNOSYL-CHITO-DOLICHOL-BIOSYNTHESIS:_protein_N-glycosylation_(eukaryotic,_high_mannose)	0	0	0	0	0	0	0	0	0	0	0	0	0	0	0	0	0	0	0	0	0	0	0	0	0	0	0	0	0	0	0	0	0	0	0	0	0	0	0	0	0
PWY-6165:_chorismate_biosynthesis_II_(archaea)	0	0	0	0	0	0	0	0	0	0	0	0	0	0	0	0	0	0	0	0	0	0	38.0454	0	0	0	0	0	0	0	0	0	0	0	30.1722	0	0	0	0	27.4913	0
PWY-7003:_glycerol_degradation_to_butanol	110.544	1020.78	156.399	569.989	782.906	904.213	355.063	416.006	495.748	664.617	826.365	544.335	1077.04	1376.84	111.601	499.977	1258.99	910.895	1209.28	1073.61	1387.72	548.115	547.167	942.602	921.497	822.299	2191.32	286.927	744.282	0	144.332	1318.23	644.962	654.152	607.339	485.461	609.839	1078.61	385.199	915.888	981.782
FAO-PWY:_fatty_acid_&beta;-oxidation_I	68.2187	1813.08	105.51	410.538	1000.66	715.787	489.252	157.731	176.686	1008.11	251.255	136.063	462.933	752.349	297.602	114.923	861.415	249.027	193.491	665.134	541.321	0	421.998	249.768	450.186	248.604	4762.94	184.644	105.022	55.1587	2213.57	610.42	711.248	2394.35	686.675	608.431	388.901	474.699	325.964	2008.54	2966.55
PWY-6507:_4-deoxy-L-threo-hex-4-enopyranuronate_degradation	1448.17	3486.33	4547.67	1343.96	3868.1	1318.21	2677.46	2449.47	5069.52	5913.12	2361.51	6675.52	2163.47	2621.14	2110.53	3078.45	1577.71	2977.48	9701.78	2203.95	1139.05	1493.16	3591.42	2473.6	4985.84	706.304	8440.68	5537.72	732.956	795.461	4676.23	2816.62	9247.59	2706.99	3060.44	6889.5	1497.18	3538.01	7564.64	6806.74	4838.09
PWY-621:_sucrose_degradation_III_(sucrose_invertase)	2863.99	4454.43	4943.04	1989.32	13540.9	2408.93	5224.34	4299.28	4479.44	8227.15	4960.81	14572	6683.06	6616.91	3794.42	4463.46	4888.74	6516.93	12337.3	4916.04	4324.85	3374.4	7040.01	4012.15	6649.97	3061.11	11762.1	5167.65	1484.83	1250.78	8412.77	8751.12	14337.7	3985.27	5250.45	8731.65	3408.99	6452.31	7650.58	10842.1	5558.13
POLYAMINSYN3-PWY:_superpathway_of_polyamine_biosynthesis_II	0	98.2635	5.58239	913.433	1977.05	8.03238	617.517	45.9694	1557.16	401.604	994.319	428.032	526.617	47.1544	14.993	7.89484	203.587	0	25.7486	97.3528	0	0	225.114	40.8292	0	0	1233.43	113.423	22.3121	0	0	44.4492	180.762	1070.64	1361.34	115.619	51.8307	0	144.853	167.87	248.666
PWY-6313:_serotonin_degradation	0	0	0	0	0	0	0	0	0	0	0	0	0	0	0	0	0	0	0	0	0	0	0	0	0	0	0	0	0	0	0	0	0	0	0	0	0	0	0	0	0
PWY-7118:_chitin_degradation_to_ethanol	0	0	0	0	0	0	0	0	0	0	0	0	0	0	0	0	0	0	0	0	0	0	0	0	0	0	0	0	0	0	0	0	0	0	0	0	0	0	0	0	0
PWY-5022:_4-aminobutanoate_degradation_V	0	2086.36	10.1728	389.242	432.281	2160.4	320.461	28.5449	27.0643	914.749	60.2929	0	318.443	169.84	125.93	3.32109	0	179.107	0	345.632	1290.97	0	21.1863	137.755	0	517.662	4537.28	96.8216	417.4	104.284	2979.77	212.224	132.601	3455.53	136.889	3481.47	155.709	393.519	3.38268	1684.26	2906.6
PWY0-1261:_anhydromuropeptides_recycling	487.522	4058.01	605.105	857.439	1722.54	2729.45	2001.79	1579.04	1145.91	3109.11	1585.25	2059.75	1586.01	2935.1	484.766	815.777	2219.66	1767.55	3195.2	1346.5	3561.69	1498.32	1266.33	624.045	0	1838.56	8431.1	1552.37	3270.73	280.472	4704.14	1463.84	842.716	6710.41	1561.63	4124.65	333.56	2104.07	2317.87	4852.49	4121.97
PWY-5381:_pyridine_nucleotide_cycling_(plants)	0	0	0	0	0	0	0	0	0	0	0	0	0	0	0	0	0	0	0	0	0	0	0	0	0	0	0	0	0	0	0	0	0	0	0	0	0	0	0	0	0
PWY-5083:_NAD/NADH_phosphorylation_and_dephosphorylation	0	2320.86	123.601	347.343	617.04	2166.14	535.038	104.72	137.246	1176.21	730.601	252.363	341.173	321.193	472.838	19.7182	802.369	202.998	212.031	438.71	1727.12	681.614	111.137	124.65	0	640.414	6376.72	180.382	477.513	148.149	3582.58	1256.35	181.655	3902.41	114.088	4322	183.532	338.513	132.823	4108.49	2862.2
PWY-6125:_superpathway_of_guanosine_nucleotides_de_novo_biosynthesis_II	2674.95	11554.5	3285.91	4144.43	12530.9	6959.89	1600.52	12530.8	8330.49	7397.16	6241.67	4669.88	5499.35	7678.13	459.139	11432.7	2867.64	9624.76	7434.75	2832.51	4781.6	2607.4	2995.55	8484.2	19684.4	14442.1	12847.7	7284.84	9138.16	3758.01	6734.13	9081.83	8348.85	10930.2	6577.44	12813.7	7681.07	7356.98	10148	10821.9	7710.21
PWY-7290:_Escherichia_coli_serotype_O86_O-antigen_biosynthesis	0	0	0	0	0	7.51931	2.76395	0	0	0	0	0	0	0	0	0	0	0	0	0	0	0	0	0	0	0	0	17.3994	0	0	0	0	24.3242	0	0	0	0	0	0	0	0
PWY-7254:_TCA_cycle_VII_(acetate-producers)	0	1404.15	0	355.074	262.44	983.862	156.606	8.58378	15.3497	809.696	12.4446	99.3585	329.149	162.408	201.576	21.1344	747.159	199.718	47.5246	298.75	376.064	90.7287	43.8148	76.5822	0	211.905	4632.59	157.885	435.296	56.2311	2025.46	330.372	78.505	2312.04	55.1717	175.625	106.933	357.879	7.74577	86.4841	709.978
PWY-6277:_superpathway_of_5-aminoimidazole_ribonucleotide_biosynthesis	5921.13	10058	10336	5921.27	19742.9	4738.42	7818.04	10855.7	13127.3	13585.3	10607.8	19367.5	14580.4	15375.3	4365.3	13389.4	11221.4	13708.8	17980.9	10379.1	7367.16	8786.37	12886.1	8388.1	14745.6	11705.9	19953.1	12172.8	15149.8	2682.78	8905.71	13600.3	19757.6	15061.5	19102.8	16428.1	7973.54	10750	17785.8	17340.6	14801.7
PWY-5971:_palmitate_biosynthesis_II_(bacteria_and_plants)	71.1186	3521.53	343.386	972.271	785.531	1759.58	1088.08	959.617	0	1574.4	1639.74	678.294	822.189	750.765	598.349	1738.12	823.435	358.658	586.041	715.507	1765.26	1550.63	475.153	1113.7	0	326.031	8455.73	120.135	0	0	4297.68	4137.12	421.321	4128.84	405.375	3720.9	821.701	514.52	385.408	4539.8	4056.82
PWY66-367:_ketogenesis	0	3.79828	0	0	0	0	0	0	0	0	0	0	0	0	0	0	0	0	0	0	0	0	0	0	0	0	0	0	0	0	0	0	0	10.1788	0	0	0	0	0	33.5307	0
GALACT-GLUCUROCAT-PWY:_superpathway_of_hexuronide_and_hexuronate_degradation	1688.35	5823.4	4425.65	1540.3	4751.33	2666.68	3039.02	3116.25	6774.91	6408.33	3277.55	7342.17	2815.91	4004.4	1961.87	3824.97	1619.06	4057.4	9273.03	2678.29	1701.58	1563.2	3793.28	3507.37	5945.13	1461.37	10077.8	7464.49	1343.96	775.967	5936.52	2781.59	9685.2	3783.52	3219.14	7358.97	2588.48	5206.04	6922.22	6638.53	5976.76
PWY-7528:_L-methionine_salvage_cycle_I_(bacteria_and_plants)	0	0	0	0	0	0	0	0	0	0	0	0	0	0	0	0	0	0	0	0	0	0	0	0	0	0	92.5117	0	0	0	0	0	0	0	0	0	0	0	0	26.385	0
PWY-7345:_superpathway_of_anaerobic_sucrose_degradation	0	0	0	0	0	0	0	0	0	0	0	0	0	0	0	0	0	0	0	0	0	0	0	0	0	0	0	0	0	0	0	0	0	0	0	0	0	0	0	0	0
PWY-5100:_pyruvate_fermentation_to_acetate_and_lactate_II	1995.34	3173.44	3504.47	2385.39	5981.79	972.759	4635.86	3394.7	6095.99	7478.36	4136.7	12911.5	4238.49	4207.59	1689.32	3544.73	5196.97	4062.02	10358.1	3043.18	2683.08	2404.96	4878.33	2983.91	5500.02	1719.36	12874.9	4654.77	6840.37	623.613	3151.32	3344.43	9925.86	6490.65	4111.37	4728.85	1851.06	2252.49	6653.83	7839.62	5474.92
PPGPPMET-PWY:_ppGpp_biosynthesis	29.3391	1711.65	89.6917	333.422	431.832	1038.85	273.29	187.173	25.4185	806.053	521.829	321.675	899.813	853.636	285.05	228.494	861.18	396.906	3141.54	831.356	1744.07	426.22	358.064	662.832	540.369	928.566	5313.79	230.989	505.127	90.6947	2010.29	825.91	722.296	2044.04	279.92	1892.87	332.746	772.2	539.973	2870.05	1773.33
PWY-7268:_NAD/NADP-NADH/NADPH_cytosolic_interconversion_(yeast)	0	0	0	0	0	0	0	0	0	0	0	0	0	0	0	0	0	0	0	0	0	0	0	0	0	0	0	0	0	0	0	0	0	0	0	0	0	0	0	0	0
PWY-6708:_ubiquinol-8_biosynthesis_(prokaryotic)	0	975.072	10.164	172.309	249.552	967.459	205.03	18.4561	10.3756	439.975	54.579	51.2397	151.006	157.907	165.493	14.9614	343.433	104.08	0	203.526	790.403	4.96265	17.8466	40.5723	0	247.935	2059.12	71.7915	216.137	94.1107	1053.65	148.028	81.7139	1552.87	25.6186	1669.07	82.0974	86.3983	0	1837.11	1397.55
GOLPDLCAT-PWY:_superpathway_of_glycerol_degradation_to_1,3-propanediol	6.9308	401.907	14.5469	939.126	3558.51	0	460.647	36.463	1186.16	148.18	146.664	98.8871	12.8571	251.45	113.378	2.3084	118.572	4910.37	0	8.64147	511.097	114.359	0	45.175	34.2354	123.364	1251.11	108.057	234.977	1679.36	199.251	9915.77	1971.7	197.72	0	1252.69	1667.45	25.1921	24.2215	1577.92	321.506
4-HYDROXYMANDELATE-DEGRADATION-PWY:_4-hydroxymandelate_degradation	0	0	0	0	0	0	0	0	0	0	0	0	0	0	0	0	0	0	0	0	0	0	0	0	0	0	0	0	0	0	0	0	0	0	0	0	0	0	0	0	0
CATECHOL-ORTHO-CLEAVAGE-PWY:_catechol_degradation_to_&beta;-ketoadipate	0	28.4656	0	0	77.5129	0	43.2764	2.86316	0	0	0	0	0	2.89523	10.3846	0	0	0	0	0	53.8912	0	0	0	0	0	103.664	0	0	7.25267	100.355	0	13.1963	53.885	0	763.792	4.54613	0	0	569.038	0
PWY-5367:_petroselinate_biosynthesis	769.158	630.614	1497.46	466.192	3550.73	1441.02	1046.25	253.892	0	851.432	714.312	648.093	5054.58	1548.24	2449.96	1580.49	1593.67	883.274	601.011	916.158	275.6	2602.07	451.772	1037.92	786.051	5.89431	1131	3.00265	0	0	1435	618.376	5366.65	826.546	2825.03	436.83	2168.8	711.346	96.2078	1776.33	892.555
PWY0-166:_superpathway_of_pyrimidine_deoxyribonucleotides_de_novo_biosynthesis_(E._coli)	2642.81	7858.67	3047.3	3343.65	13798.4	4170.39	1961.06	9991.42	7413.2	7011.28	5764.77	5352.15	5566.71	8073.02	496.559	9664.55	3331.04	9503.22	7712.83	3159.93	4647.11	2390.64	3015.79	5714.98	14985.9	9782.38	10620.3	6410.11	10288.9	2684.02	5296.61	11306.1	8416.03	9063.38	5407.57	10636.6	6038.9	7276.66	9241.35	9153.91	8019.6
PWY-5484:_glycolysis_II_(from_fructose_6-phosphate)	490.142	8719.68	523.674	1247.94	1745.11	4671.45	1091.3	2003.05	5112.97	2711.26	3125.63	3440.96	3609.81	4655.83	552.608	3118.29	3006.07	2735.51	1104.17	2425.38	9341.79	2244.99	743.725	4930.46	9567.93	13707.3	12262.9	11646.4	6855.76	1910.51	9460.92	4141.11	1682.82	7177.3	1398.29	10266.2	1903.1	5292.1	2006.14	4634.88	3860.18
PWY-4041:_&gamma;-glutamyl_cycle	0	1424.37	14.2177	288.203	398.14	1027.37	259.461	9.8053	12.8724	734.681	66.7083	63.3087	166.592	237.29	178.96	19.9965	510.376	170.288	4.51122	363.25	1330.42	328.613	35.563	58.083	0	384.307	2036.87	87.8526	457.88	104.644	2059.05	50.9283	120.899	3095.46	35.1953	2739.11	129.449	249.458	0	3062.6	1521.82
GALLATE-DEGRADATION-II-PWY:_gallate_degradation_I	0	0	0	0	0	0	0	0	0	0	0	0	0	0	0	0	0	0	0	0	0	0	0	0	0	0	0	0	0	0	0	0	0	0	0	0	0	0	0	0	0
PWY-6071:_superpathway_of_phenylethylamine_degradation	0	0	0	0	0	236.142	0	0	0	0	0	0	0	0	0	0	0	0	0	0	0	0	0	0	0	0	0	0	0	0	0	0	0	0	0	0	0	0	0	0	0
PWY-3781:_aerobic_respiration_I_(cytochrome_c)	0	8.82083	0	0	0	0	0	0	0	64.6214	0	0	0	0	49.5716	0	12.6163	0	0	0	0	0	0	0	0	0	68.6802	0	0	0	0	0	0	0	0	0	0	0	0	0	0
PWY-7184:_pyrimidine_deoxyribonucleotides_de_novo_biosynthesis_I	2103.69	7065.98	2596.69	3204.48	10972.8	3740.24	1472.52	9128.49	6424.56	6314.03	4724.49	4256.71	4641.18	6697.5	396.365	8657.47	2599.03	7912.75	6556.27	2500.23	4109.55	2050.51	2564.01	4953.44	13480.7	8950.09	9950.15	5860.84	7838.36	2379.85	4600.84	7820.72	7210.41	8502.97	4974.84	10025.3	5135.95	6193.47	8453.92	8447.31	6782.52
PWY3DJ-35471:_L-ascorbate_biosynthesis_IV	0	0	0	0	0	0	0	0	0	0	0	0	0	0	0	0	0	0	0	0	0	0	0	0	0	0	0	0	0	0	0	0	0	0	0	0	0	0	0	0	0
PWY-7288:_fatty_acid_&beta;-oxidation_(peroxisome,_yeast)	0	0	0	0	0	0	0	0	0	0	0	0	0	0	0	0	0	0	0	0	0	0	0	0	0	0	0	0	0	0	0	0	0	0	0	0	0	0	0	0	0
P461-PWY:_hexitol_fermentation_to_lactate,_formate,_ethanol_and_acetate	95.4905	2976.67	264.896	1581.43	13335.5	2165.32	716.365	601.333	1458.72	1161.75	1123.63	6078.14	1943.97	2228.43	408.009	572.527	4319.04	7197.27	6154.05	1595.81	3341.2	746.136	669.88	1662.61	1632.55	2170.22	8421.27	396.5	1309	2065.4	2888.22	15926.4	4084.4	3805.29	532.11	2952.76	2498.66	1765.22	1509.62	2637.45	3412.06
PWY0-1298:_superpathway_of_pyrimidine_deoxyribonucleosides_degradation	48.6524	1836.27	188.644	480.743	1126.77	1318.82	661.019	372.731	2492.93	1245.72	1403.11	1450.63	1604.55	1397.1	162.763	487.495	628.431	562.915	4610.56	1005.03	1417.52	500.998	699.038	855.16	751.127	1339.55	4830.34	425.722	713.194	47.3686	1856.47	882.135	1173.58	2508.27	801.053	491.266	457.557	1052.13	917.28	1746.37	578.49
PWY-6174:_mevalonate_pathway_II_(archaea)	5.26666	0	0	0	0	0	0	0	0	0	0	0	0	0	0	0	0	0	0	0	0	0	0	0	0	0	0	0	0	0	0	0	0	0	77.954	0	0	0	0	33.1004	0
PWY-5837:_1,4-dihydroxy-2-naphthoate_biosynthesis_I	32.8143	1705.45	89.5713	313.403	507.215	1441	340.82	118.021	272.408	571.351	954.907	376.987	276.012	279.405	170.059	52.6068	520.401	133.538	204.81	299.541	928.509	434.828	140.195	117.598	0	356.645	1693.15	109.042	408.742	76.5633	1812.08	623.898	443.121	2490.36	105.244	1137.62	95.5606	500.536	139.924	2522.14	2284.56
PWY0-162:_superpathway_of_pyrimidine_ribonucleotides_de_novo_biosynthesis	4480.99	10893.8	1487.69	4264.24	22758.1	8129.32	3826.3	4511.53	8687.02	6906.2	10463.6	7545.86	6796.47	6269.78	659.239	3752.94	3353.42	15266.7	9886.53	3930.34	5821.78	2468.17	3396.84	12107.4	6203.9	13089.6	12066.8	9040.14	10649.3	7148.33	9000.71	21903.5	12755.9	8724.62	6415.1	8681.35	11734.2	5212.42	4547.3	7244.72	10104.1
PWY-6660:_2-heptyl-3-hydroxy-4(1H)-quinolone_biosynthesis	0	0	0	0	0	0	0	0	0	0	0	0	0	0	0	0	0	0	0	0	0	0	0	0	0	0	0	0	0	0	0	0	0	0	0	0	0	0	0	0	0
OANTIGEN-PWY:_O-antigen_building_blocks_biosynthesis_(E._coli)	1345.27	4130.93	964.019	1085.25	3664.92	2066.81	1825.31	3079.24	4998.6	2870.16	2133.03	4915.56	2293.76	3395	828.567	1297.34	3038.46	1618.25	4618.2	2793.45	3426.16	1795.34	3112.28	1233.61	511.274	2784.41	8901.68	1791.79	2980.56	447.32	3698.11	1444.06	2314.29	5621.53	1784.41	4875.01	432.639	1695.45	5160.15	7316.56	3618.74
PWY-6901:_superpathway_of_glucose_and_xylose_degradation	234.915	5192.39	548.875	1239.86	1595.34	2340.61	1377.25	2297.08	1751.61	3046.43	2186.69	2565.85	2573.05	3377.79	598.712	1443.83	2264.5	601.584	1065.59	1267.88	3833.64	1347.1	1015.31	1410.37	140.06	1344.5	10316.9	2268.53	1726.48	403.919	6873.31	3632.12	876.628	7334.12	1131.35	6538.91	1421.91	1914.96	395.566	5111.83	3992.62
METHGLYUT-PWY:_superpathway_of_methylglyoxal_degradation	0	588.228	1.8028	90.0809	27.7859	584.242	40.376	0	3.23166	160.256	0	18.7398	94.9738	34.8464	27.1505	4.12864	200.438	40.9108	6.68976	71.9129	227.373	0	0	18.5506	0	115.146	241.032	52.6432	148.838	15.1002	896.665	9.72691	24.1924	813.915	7.04398	51.6197	20.1277	128.387	0	28.8269	326.064
PANTOSYN-PWY:_pantothenate_and_coenzyme_A_biosynthesis_I	4118.43	12720.7	5429.44	3083.49	9519.88	6065.33	4837.24	7826	11601	9968.26	8621.36	12163.9	8599.37	9703.5	991.275	8272.09	6631.33	7943.52	14006.2	6363.5	7830.33	3771.34	4228.36	7933.86	14579.6	9265.17	15688.1	14571.5	13074.8	1839.85	10527.7	7312.1	13575.8	11900.1	7794.63	7354.98	4142.37	8728.06	8382.14	7890.73	8141.23
PWY-7371:_1,4-dihydroxy-6-naphthoate_biosynthesis_II	5.91983	9.02394	130.401	546.784	6612.87	0	402.711	351.439	792.464	5.6155	0	2139.98	987.408	5.85356	0	129.349	0	3373.3	25.3579	0	0	4.05111	1488.06	56.8211	0	0	122.073	0	0	918.304	0	7636.32	1101.38	0	39.019	1016.95	1137.29	2.49954	11.4717	120.653	772.227
PWY-7282:_4-amino-2-methyl-5-phosphomethylpyrimidine_biosynthesis_(yeast)	1539.71	9766.19	3498.74	710.028	7749.31	3261.14	4662.67	6006.98	11958	8573.34	9255.8	10566.9	9031.11	7405.51	593.014	7236.36	4333.56	13389.8	10000.1	6251.34	5436.77	4201.55	3450.37	13248.9	13828.6	12506.6	11875.7	15130.3	11393.4	4034.41	9462.81	10823.3	7372.79	10362.7	4421.69	8960.61	9407.46	8455.9	6223.45	2768.98	6740.38
PYRIDNUCSYN-PWY:_NAD_biosynthesis_I_(from_aspartate)	3186.88	4729.2	1852.88	2361.71	10645.4	1752.61	4088.81	3894.04	6602.57	6174.38	2222.72	12812.7	3245.59	6493.65	582.086	4432.1	4600	8858.4	5415.75	3765.13	2968.87	2283.36	3556.91	3408.17	10531.9	2838.44	9169.69	2503.07	9909.11	2899.56	3151.56	16045	8503.17	7782.67	4222.61	4745.9	4727.88	2933.8	3432.38	6663.49	5377.66
PWY-7115:_C4_photosynthetic_carbon_assimilation_cycle,_NAD-ME_type	0	0	41.7988	129.829	394.654	0	282.013	0	191.245	785	0	283.818	406.958	372.658	36.4572	25.9181	767.092	0	0	413.545	60.5088	146.011	142.046	174.605	0	822.783	161.481	0	0	77.5069	0	252.384	299.281	1109.99	191.236	9.06224	76.0745	206.233	18.2868	1146.01	300.157
GLUCARGALACTSUPER-PWY:_superpathway_of_D-glucarate_and_D-galactarate_degradation	0	741.539	1.71455	156.772	133.798	478.888	116.657	0	2.97397	292.402	2.65626	33.9057	135.474	62.2368	65.1249	2.17355	271.928	77.9405	0	137.253	615.292	0	9.33261	39.0279	0	194.926	3085.14	97.3061	163.057	28.0881	1280.06	170.023	45.778	1393.39	11.2315	63.2597	53.4853	142.203	0	10.8626	233.237
PWY-7235:_superpathway_of_ubiquinol-6_biosynthesis_(eukaryotic)	5.15598	0	0	0	0	0	69.5597	117.076	0	0	0	0	2.37074	4.76218	0	95.2471	0	0	67.9399	0	0	0	0	0	0	0	0	0	0	0	0	0	0	0	0	340.856	22.5072	0	4.97395	0	283.049
PWY-6829:_tRNA_methylation_(yeast)	0	0	0	0	0	0	0	0	0	0	0	0	0	0	0	0	0	0	0	0	0	0	0	0	0	0	0	0	0	0	0	0	0	0	0	0	0	0	0	0	0
PWY-7389:_superpathway_of_anaerobic_energy_metabolism_(invertebrates)	0	0	0	0	0	0	0	0	0	0	0	0	0	0	0	0	4.85259	0	0	0	0	0	0	0	0	0	0	0	0	0	0	0	0	0	0	0	0	0	0	0	0
PWY66-389:_phytol_degradation	0	41.4978	0	0	0	0	0	0	0	0	0	0	0	0	0	0	46.7535	0	0	0	0	0	0	0	0	0	0	0	0	0	15.754	17.087	0	94.4796	0	0	0	0	0	0	0
NAGLIPASYN-PWY:_lipid_IVA_biosynthesis	464.209	2149.73	350.808	317.075	555.949	1749.54	556.733	1120.54	505.642	935.808	894.018	538.353	631.489	1348.36	261.143	875.534	694.821	1960.43	1280.95	333.515	2105.6	1547.73	307.7	205.854	0	610.974	5212.46	2122.5	1025	481.089	2825.31	2006.67	167.897	3541.3	1377.6	3262.19	176.927	2128.04	547.865	3265.48	3068.91
LPSSYN-PWY:_superpathway_of_lipopolysaccharide_biosynthesis	0	970.71	6.94922	161.534	107.848	1122.47	25.2161	0	19.8503	443.782	0	10.1993	21.3338	40.4452	28.7371	13.864	332.998	64.1805	0	139.044	828.657	0	7.5564	11.6756	0	93.4952	1084.58	6.46337	81.9112	14.4863	0	44.4501	0	1552.99	23.4078	0	40.2063	179.782	0	14.3549	499.616
NONMEVIPP-PWY:_methylerythritol_phosphate_pathway_I	19921.5	19603.7	22299.3	6929.51	22000.6	11819.1	8176.03	17167.9	18545.7	15640.7	18603.2	21727.3	17628.5	18019	3874.68	21710.3	10498.1	21378	19300.6	10867.6	9154.7	7726.8	11485.8	20094.6	28612.8	23021.7	22315.2	17950.6	18841.6	10842.4	14639	18488.4	23165.1	18717.8	21253	21404.1	19654.1	19685.3	17675.7	20898.5	19066.8
P161-PWY:_acetylene_degradation	35.8348	2178.21	100.964	499.237	623.729	863.651	348.61	408.019	272.078	993.387	233.851	165.912	612.526	372.607	376.986	265.198	625.985	175.436	12.6719	507.743	1068.18	7.86458	100.784	558.29	12.8967	1180.48	4531.33	492.885	1227.07	62.9882	2646.42	277.183	268.996	4059.67	178.366	2908.84	577.644	1071.84	158.22	2797.83	3752
PWY-5941:_glycogen_degradation_II_(eukaryotic)	0	0	0	0	0	0	0	0	0	0	0	0	0	0	0	0	0	0	0	0	0	0	0	0	0	18.1297	0	0	0	0	0	0	0	0	0	0	0	0	0	0	0
PWY-6470:_peptidoglycan_biosynthesis_V_(&beta;-lactam_resistance)	0	0	0	0	0	0	0	0	0	0	0	0	0	0	0	0	137.264	0	0	9.78338	0	0	0	0	0	0	0	0	0	0	9.54675	0	0	0	0	0	0	0	0	0	0
PWY-7197:_pyrimidine_deoxyribonucleotide_phosphorylation	1590.25	4596.29	1846.67	2547.55	14121	2318.44	992.37	6713.61	4837.14	4687.21	3865.26	3036.21	3450.64	5206.1	258.099	6448.22	1810.06	6978.11	4742.67	1733.64	2830.23	1593.9	1806.94	3247.25	10110.7	5854.65	7831.02	3947.46	8649.84	2044.98	3253.65	10836.8	5095.85	6351.07	3943.92	7220.1	3673.38	4495.1	6541.03	7023.02	5039.95
PWY-7332:_superpathway_of_UDP-N-acetylglucosamine-derived_O-antigen_building_blocks_biosynthesis	0	0	0	0	0	0	0	0	0	0	0	0	0	0	0	0	0	0	0	0	0	0	0	0	0	0	0	0	0	0	0	0	0	0	0	0	0	0	0	0	0
PWY66-375:_leukotriene_biosynthesis	0	0	0	0	0	0	0	0	0	0	0	0	0	0	0	0	0	0	0	0	0	0	0	0	0	0	0	0	0	0	0	0	0	0	0	0	0	0	0	0	0
PWY-7204:_pyridoxal_5'-phosphate_salvage_II_(plants)	0	4017.68	0	281.853	719.141	2194.61	516.484	29.0059	36.8542	1480.97	0	174.639	625.46	436.773	202.698	59.6306	1035.88	270.105	0	896.353	2957.19	0	0	244.658	0	1443.57	2494.56	414.501	1032.36	205.907	6120.25	161.108	222.698	5902.68	90.3075	2508.23	341.69	876.845	0	1167.76	2446.62
PWY-6749:_CMP-legionaminate_biosynthesis_I	0	0	0	0	0	0	0	0	0	0	0	0	0	0	0	0	0	0	0	0	0	0	0	0	0	0	0	0	0	0	0	0	0	0	0	0	0	0	0	0	0
ALL-CHORISMATE-PWY:_superpathway_of_chorismate_metabolism	0	0	0	0	0	0	292.033	0	0	87.6662	0	0	28.5921	52.1286	0	39.475	0	0	0	0	0	0	0	0	0	0	532.05	0	0	0	0	0	0	0	0	1161.69	108.983	0	0	127.573	1266.17
PWY-7228:_superpathway_of_guanosine_nucleotides_de_novo_biosynthesis_I	3119.08	12552.4	3941.19	4503.36	17014.3	7392.36	1926.93	13169.5	9090.33	8301.82	7630.29	5501.42	6285.84	8598.56	570.548	12487.1	3416.8	11943.6	8489.56	3330.64	5455.63	3035.65	3575	9292.01	21244.7	15731.3	14003.3	8421.16	11689	4894.53	7392.47	14672.1	9647.48	11959	7413.54	14107.6	8334.47	8390.13	11272.4	11865.7	8749.51
PWY-6936:_seleno-amino_acid_biosynthesis	458.3	2688.8	357.707	1458.87	806.386	2032.14	437.016	649.316	781.863	945.642	1976.08	1052.9	2596.96	1953.45	427.621	942.578	5114.41	1429.82	5128.5	2197.15	2100.23	2146.14	4116.63	1004.55	1572.43	1713.05	3422.13	462.071	2138.31	233.8	3438.22	1597.62	2624.64	3989.24	3004.11	1671.05	548.692	1232.59	1576.84	5540.15	2396.58
PWY0-1277:_3-phenylpropanoate_and_3-(3-hydroxyphenyl)propanoate_degradation	0	1060.84	0	130.298	236.89	694.345	161.66	0	7.29448	428.382	0	7.09776	128.193	115.882	157.84	7.44437	218.983	87.4704	0	224.101	508.296	0	6.98619	110.566	0	374.103	1044.4	96.2896	261.948	36.9949	1302.02	29.4022	79.1512	1471.93	14.2355	1431.91	64.0747	160.544	0	1296.73	1240.97
PWY-6549:_L-glutamine_biosynthesis_III	11.7867	0	0	95.8188	409.866	0	285.76	0	269.559	200.277	0	318.557	0	30.1987	10.3016	0	32.6895	0	0	100.613	39.2306	37.8617	169.104	32.5822	0	0	100.776	0	0	48.575	0	148.417	407.816	0	42.3262	6.05306	62.8608	79.5308	12.9761	795.802	205.262
PWY-5101:_L-isoleucine_biosynthesis_II	266.506	5086.44	1010.08	180.017	2134.57	661.882	1747.35	5393.31	9459.07	6214.31	4922.86	2037.83	4480.57	3408.44	169.971	5350.93	593.728	7480.38	9925.23	5043.7	1045.64	291.781	1462.25	4379.23	4998.9	0	291.425	7495.61	4932.69	122.742	5673.38	1394.21	768.407	3005.09	1171.26	6079.52	3347.7	4712.93	503.316	1467.11	2327.53
PWY-6596:_adenosine_nucleotides_degradation_I	0	0	0	0	0	0	0	0	0	0	0	0	0	0	0	0	0	0	0	0	0	0	0	0	0	0	0	0	0	0	0	0	0	0	0	0	0	0	0	0	0
PWY-5692:_allantoin_degradation_to_glyoxylate_II	0	70.0941	0	65.7505	53.7495	34.8006	56.61	0	2.70534	98.1552	0	24.0953	102.04	25.1165	28.9834	7.9841	175.422	26.9317	0	106.381	0	0	2.89138	43.4984	0	36.5985	275.71	29.0133	1.74758	0	221.827	7.99765	17.736	615.291	16.3434	64.5016	30.3485	29.1754	0	5.70203	169.592
PRPP-PWY:_superpathway_of_histidine,_purine,_and_pyrimidine_biosynthesis	838.567	4664.1	697.143	1038.68	1133.32	280.967	1715.54	3214.13	2776.02	3097.68	2162.48	2855.61	1451.58	3614.46	286.665	3059.37	2408.1	2466.15	988.485	1762.21	1063.56	2169.11	1720.9	828.147	873.906	2521.07	7001.8	1543.35	2594.89	243.506	1510.6	2158.51	3193.62	6413.68	3200.17	6114.01	1695.72	2482.13	3432.76	5676.69	3627.92
FASYN-INITIAL-PWY:_superpathway_of_fatty_acid_biosynthesis_initiation_(E._coli)	37.5386	2210.73	182.633	584.225	430.655	1051.98	664.462	540.173	418.84	928.884	952.746	369.601	446.35	408.355	328.649	972.718	463.58	191.022	318.394	397.659	1081.82	865.702	262.779	612.266	0	391.922	6199.05	105.776	316.457	120.368	2805.72	2771.45	224.513	2722.95	216.8	2433.54	445.168	276.507	217.281	2872.84	2727.11
URDEGR-PWY:_superpathway_of_allantoin_degradation_in_plants	0	70.0941	0	65.7505	53.7495	34.8006	56.61	0	2.70534	98.1552	0	24.0953	102.04	25.1165	28.9834	7.9841	175.422	26.9317	0	106.381	0	0	2.89138	43.4984	0	36.5985	275.71	29.0133	1.74758	0	221.827	7.99765	17.736	615.291	16.3434	64.5016	30.3485	29.1754	0	5.70203	169.592
CRNFORCAT-PWY:_creatinine_degradation_I	0	0	0	0	0	0	0	0	0	0	0	0	0	0	0	0	0	0	0	0	0	0	0	0	0	0	0	0	0	0	0	0	0	0	0	0	0	0	0	0	0
PWY-6386:_UDP-N-acetylmuramoyl-pentapeptide_biosynthesis_II_(lysine-containing)	18936.2	22771.9	18057.1	7031.7	24894.7	12650.4	9751.56	19050.5	21537.6	17669.6	18812.9	21512	20197.6	20133.5	4412.38	23389.1	12954.2	24461.8	22094.7	13473	11858.4	10066.2	11223	22971.3	29316.7	25700.8	22567.3	22337.1	19091.2	13006.2	19076	28182.5	27034.2	21151.1	22138.5	22518.6	21256.7	24618.1	16226.6	22599.9	20411.7
POLYISOPRENSYN-PWY:_polyisoprenoid_biosynthesis_(E._coli)	0	740.484	6.08758	196.593	154.541	805.759	93.6222	12.9835	8.00581	412.339	149.505	72.9706	172.566	71.5079	106.338	13.9398	411.699	121.845	0	236.278	540.084	23.9575	118.212	33.1423	0	331.118	675.363	111.205	183.126	51.7281	1259.88	44.9621	88.4139	1419.12	184.767	161.758	51.6848	214.078	8.98829	495.555	731.187
ANAEROFRUCAT-PWY:_homolactic_fermentation	1149.8	9986.77	1306.69	2267.74	4266.83	5349.75	2406.85	4077.98	8777.19	5408.6	5444.39	7056.8	6405.56	7759.06	1057.9	5836.64	5304.34	5364.17	2852.6	4533.14	9447.72	3780.53	1777.92	6564.22	14838	11302.5	16144.4	11764.9	10911.9	2493.42	9540	7380.59	4104.29	10150.5	3018.24	10869.1	3724.43	8407.76	4401.64	7780.18	6782.84
P441-PWY:_superpathway_of_N-acetylneuraminate_degradation	251.04	4155.15	393.084	921.72	1715.98	1906.51	733.835	964.127	739.577	1607.25	1238.85	882.827	2172.7	1727.6	478.452	921.903	1753.71	974.768	814.302	1407.04	2971.56	701.758	581.068	1187.65	732.225	1600.19	8724.28	841.339	1674.22	432.792	4546.12	1355.05	846.644	5098.76	889.92	4556.65	989.822	1897.02	519.105	4146.43	3701.97
PWY-6318:_L-phenylalanine_degradation_IV_(mammalian,_via_side_chain)	0	4.76071	0	0	0	0	18.2991	0	0	0	0	0	0	0	0	0	0	0	0	0	0	0	0	0	0	0	4.11463	0	0	0	0	0	0	346.989	0	4.10585	0	0	0	0	1271.89
PWY-5690:_TCA_cycle_II_(plants_and_fungi)	886.449	2642.97	435.851	1306.31	13185.9	1889.62	1439.18	1367.38	1698.35	2982.12	2068.03	4517.57	1981.22	2285.75	444.94	1467.05	1846.48	5281.25	603.235	1802.19	429.268	1027.38	2145.06	276.787	0	257.451	6160.53	737.735	1819.1	1830.69	3397.39	12999.2	3213.58	5165.9	471.373	3685.12	2145.77	1499.11	4973.11	3509.42	2550.34
PWY-5675:_nitrate_reduction_V_(assimilatory)	0	0	0	0	0	0	0	0	0	6.57739	0	0	0	0	69.3417	0	0	0	0	0	0	0	0	0	0	0	343.634	0	0	0	0	19.6433	0	0	0	0	6.19362	0	0	0	0
GLUCARDEG-PWY:_D-glucarate_degradation_I	0	741.539	3.06924	178.716	148.927	697.96	89.8298	2.69476	3.34301	439.988	46.2331	40.5201	135.474	127.532	109.001	2.40992	271.928	77.9405	0	146.645	615.292	0	18.0757	46.447	0	227.463	3071.9	116.856	230.233	41.6342	1280.06	165.457	61.2176	1557.56	14.7298	158.374	71.7509	161.814	0	9.62946	630.854
PWY-7357:_thiamin_formation_from_pyrithiamine_and_oxythiamine_(yeast)	4832.93	6802.49	8560.27	5176.3	25085	3807.94	7142.94	4785.53	10085.1	8563.23	6791.47	12705.3	10721.2	7764.86	2073.9	7106.41	6701	13547.7	11035	6187.68	4898.08	4034.41	5645.4	7117.87	15441.4	8613.39	16315.9	9534.88	12391.9	8845.05	7127.47	21563.7	19714.2	10366.6	9291.24	7476.79	7397.96	8106.76	10285.7	14631.6	8604.64
PWY-6270:_isoprene_biosynthesis_I	126.529	3138.95	35.506	2121.74	938.414	4028.49	425.505	58.9559	188.957	2159.34	3386.42	1170.73	1352.95	1159.85	546.834	94.4214	6152.81	2340.71	203.318	2908.7	829.005	2715.24	2324.6	157.84	174.133	2746.22	3309.27	898.734	978.077	330.382	5442.02	194.535	4091.74	6753.52	6235.58	727.585	230.67	1375.17	387.206	6457.52	5964.18
PWY-7384:_anaerobic_energy_metabolism_(invertebrates,_mitochondrial)	0	0	0	0	0	0	0	0	0	0	0	0	0	0	0	0	2.83686	0	0	0	0	0	0	0	0	0	0	0	0	0	0	0	0	0	0	0	0	0	0	0	0
PWY-3801:_sucrose_degradation_II_(sucrose_synthase)	0	0	0	0	0	0	0	0	0	0	0	0	0	0	0	0	0	0	0	0	0	0	0	0	0	0	0	0	0	0	0	0	0	0	0	0	0	0	0	0	0
PWY-4981:_L-proline_biosynthesis_II_(from_arginine)	783.382	874.754	521.108	565.779	1813.91	41.9407	710.653	1011.96	468.161	710.365	413.224	558.603	2763.47	2469.86	342.173	1269.4	3846.51	666.53	262.604	884.375	1615.23	459.815	1187.76	646.744	139.112	500.085	4676.64	315.673	700.852	352.716	574.474	543.382	1775.69	6316.18	1312.72	758.923	537.533	1069.72	116.229	3511.51	1920.01
GLUCONEO-PWY:_gluconeogenesis_I	714.093	676.44	725.577	45.2872	570.79	0	1374.87	2780	1416.23	2762.08	1683.92	0	3891.16	5182.87	341.224	3335.49	1047.3	0	0	1234.11	426.945	0	239.672	26.4002	0	0	9256.46	0	13.2433	157.693	861.831	1179.38	90.1911	4425.2	1109.12	9433.14	2045.06	0	452.214	4531.03	5021.92
ARGORNPROST-PWY:_arginine,_ornithine_and_proline_interconversion	0	613.674	41.1703	323.975	42.6329	0	326.902	0	30.0272	632.12	0	254.722	438.684	180.566	12.89	49.6632	159.386	0	0	326.033	0	0	4.67775	208.188	0	0	696.604	0	0	0	352.682	0	136.503	84.706	66.5663	234.795	213.638	0	11.428	62.8549	547.2
GLYCOLYSIS-E-D:_superpathway_of_glycolysis_and_Entner-Doudoroff	160.307	4141.78	315.72	478.105	767.452	1849.01	872.975	1381.37	1370.73	1255.78	1981.33	1926.92	1280.3	2450.86	358.087	1113.38	867.893	434.554	517.826	946.143	2291.57	1101.74	493.836	1130.95	464.839	952.166	8981.61	5517.45	1178.37	276.853	4759.69	875.297	645.173	4145.41	1042.87	4851.21	741.088	1505.81	406.805	4132.41	3021.55
SULFATE-CYS-PWY:_superpathway_of_sulfate_assimilation_and_cysteine_biosynthesis	35.4133	2751.05	162.904	732.797	1174.77	1924.43	531.873	562.039	222.696	2972.07	720.388	171.435	936.093	1406.89	442.395	386.922	1119.68	375.252	49.9648	820.692	1806.87	513.042	349.317	211.841	0	775.827	7306.75	167.227	7082.51	439.828	4038.01	1076.71	578.032	3523.2	1313.18	4718.41	489.125	606.535	54.2858	3893.57	3374.13
PWY-6590:_superpathway_of_Clostridium_acetobutylicum_acidogenic_fermentation	21.9994	843.982	185.831	309.037	53.9029	0	138.149	541.614	385.897	221.646	75.3321	0	521.323	230.393	29.4139	276.059	0	22.199	0	1004.3	0	4.69027	149.54	772.324	0	18.6545	0	0	71.1917	0	127.966	0	301.259	268.951	142.054	362.52	525.836	160.592	21.089	59.009	781.418
PWY-7286:_7-(3-amino-3-carboxypropyl)-wyosine_biosynthesis	7.57331	0	0	0	0	0	0	0	0	0	0	0	0	0	0	0	0	0	0	0	0	0	135.27	0	0	0	0	0	0	0	0	0	0	0	286.879	0	0	0	0	30.6722	0
HISTSYN-PWY:_L-histidine_biosynthesis	2009.86	8676.74	1862.54	1773.41	6961.27	2537.71	3009.42	3515.67	3476.52	3571.28	2966.87	4043.5	5281.45	6307.94	1041.92	4882.31	5867.44	5061.21	8986.94	3797.87	5463.87	3333.98	4166.94	4112.15	11258.6	11481.7	9667.18	5870.7	11620.6	1647.44	7731.37	3402.95	8991.54	6658.47	4464.6	4303.85	2250.27	7393.48	8368.81	10167.3	6583.98
