# Supplementary material for: Gut Microbiome Alterations in Patients With Visceral Obesity Based on Quantitative Computed Tomography
Source: Front Cell Infect Microbiol. 2022 Jan 20;11:823262. doi: 10.3389/fcimb.2021.823262 (PMC8811355; doi:10.3389/fcimb.2021.823262)
Supplement: Supplementary file 2 [file Table_2.xlsx]

## Sheet: R value for bacteria
	Anaerotruncus_colihominis	Bacteroides_eggerthii	Bacteroides_fragilis	Bacteroides_plebeius	Bacteroides_uniformis	Bifidobacterium_longum	Candidatus_Sulcia_muelleri	Candidatus_Zinderia_insecticola	Clostridium_clostridioforme	Dialister_succinatiphilus	Escherichia_coli	Escherichia_unclassified	Eubacterium_biforme	Eubacterium_hallii	Gemella_unclassified	Haemophilus_parainfluenzae	Lachnospiraceae_bacterium_3_1_57FAA_CT1	Lachnospiraceae_bacterium_9_1_43BFAA	Lactococcus_garvieae	Mitsuokella_unclassified	Odoribacter_splanchnicus	Ruminococcus_gnavus	Ruminococcus_torques	Solobacterium_moorei	Sutterella_wadsworthensis	Turicibacter_sanguinis	Veillonella_dispar
age	0.376	0.123	0.058	-0.02	-0.032	0.076	-0.139	-0.283	-0.003	0.274	0.106	0.082	-0.047	0.076	0.177	-0.443	0.087	-0.071	-0.082	0.091	0.102	0.072	0.079	-0.141	0.055	-0.044	-0.377
BMI	-0.03	0.211	-0.142	0.076	-0.066	0.132	-0.079	0.019	-0.009	0.181	0.032	-0.145	-0.066	0.491	0.1	0.034	0.009	0.12	-0.128	0.108	-0.076	-0.002	0.105	0.373	0.028	0.105	-0.03
WC	0.081	-0.113	0.26	0.004	-0.219	0.202	0.153	0.066	-0.102	0.372	0.079	0.154	-0.292	0.178	0.288	-0.007	0.183	0.035	0.2	0.391	-0.085	0.205	0.213	-0.123	-0.148	-0.044	-0.162
VFA	0.287	-0.192	0.288	-0.279	-0.092	0.389	0.231	0.314	0.313	0.363	0.444	0.384	-0.422	0.35	0.337	-0.335	0.383	0.351	0.132	0.392	-0.158	0.331	0.364	0.292	-0.246	-0.213	-0.424
SBP	-0.108	-0.084	-0.265	0.159	-0.126	0.113	-0.172	-0.155	0.099	0.281	0.064	0.054	0.096	0.155	0.096	-0.116	0.094	0.038	0.09	-0.007	0.003	-0.017	0.187	0.075	0.038	0.027	-0.177
DBP	-0.072	-0.076	-0.206	0.171	-0.135	0.141	-0.073	-0.133	0.156	0.285	0	0.103	0.122	0.298	0.165	-0.209	0.12	0.174	0.085	0.046	-0.083	0.029	0.264	0.107	0.106	0.099	-0.252
WBC	-0.018	-0.071	0.2	-0.34	-0.137	0.314	0.205	0.202	0.126	0.245	0.302	0.218	-0.153	0.207	0.313	-0.058	0.109	0.169	0.069	0.321	-0.058	0.233	0.141	0.066	-0.059	-0.05	-0.188
NEC	-0.06	-0.075	0.224	-0.301	-0.128	0.36	0.158	0.113	0.075	0.278	0.252	0.204	-0.212	0.214	0.21	-0.035	0.058	0.198	0.163	0.381	-0.026	0.248	0.061	0.143	0.012	0.001	-0.173
LYC	0.021	0.073	0.082	-0.19	-0.086	0.049	0.156	0.282	0.03	0.208	0.222	0.104	0.091	0.103	0.365	-0.173	0.157	0.05	-0.106	0.068	-0.004	0.018	0.182	-0.145	-0.131	-0.134	-0.156
UC	-0.016	-0.222	0.376	0.004	-0.21	0.045	0.206	0.109	0.075	-0.15	0.126	0.207	-0.342	0.046	0.27	-0.1	-0.081	0.135	0.097	0.05	-0.159	0.234	0.256	0.081	-0.18	-0.242	-0.018
TC	0.077	-0.138	0.2	0.087	-0.225	0.022	0.263	0.18	0.289	0.103	0.414	0.355	-0.12	0.076	0.384	-0.256	0.201	0.178	-0.183	-0.021	-0.05	0.292	0.226	-0.019	0.007	0.076	-0.265
TG	-0.193	-0.293	0.395	-0.035	-0.149	0.268	0.161	0.144	0.267	0.167	0.489	0.42	-0.257	-0.05	0.133	-0.239	-0.064	0.422	0.222	0.141	-0.191	0.286	0.062	0.208	-0.306	-0.314	-0.188
HDL	0.204	-0.066	0.067	0.163	0.324	-0.159	0.135	0.048	0.065	-0.179	-0.053	-0.085	0.012	-0.227	0.008	-0.149	0.241	-0.108	-0.151	-0.058	0.132	-0.104	-0.014	-0.212	0.113	0.146	-0.089
LDL	0.063	-0.102	0.061	0	-0.312	0.123	0.2	0.158	0.202	0.151	0.366	0.297	-0.121	0.192	0.347	-0.055	0.191	0.105	-0.132	0.011	-0.045	0.291	0.265	0.023	-0.029	0.122	-0.152
FBG	0.341	-0.008	0.231	-0.14	-0.083	0.204	0.154	0.091	0.078	0.147	0.314	0.239	-0.467	0.208	0.151	-0.334	0.273	0.031	0.111	0.297	0.037	0.207	0.263	0.32	-0.055	-0.233	-0.311
HBA1C	0.334	-0.071	0.165	-0.16	0.044	-0.003	0.137	0.035	0.093	0.046	0.088	0.099	-0.237	-0.052	0.305	-0.419	0.275	-0.059	-0.107	0.006	0.216	0.147	-0.174	0.011	0.242	-0.193	-0.334

## Sheet: P value for bacteria
	Anaerotruncus_colihominis	Bacteroides_eggerthii	Bacteroides_fragilis	Bacteroides_plebeius	Bacteroides_uniformis	Bifidobacterium_longum	Candidatus_Sulcia_muelleri	Candidatus_Zinderia_insecticola	Clostridium_clostridioforme	Dialister_succinatiphilus	Escherichia_coli	Escherichia_unclassified	Eubacterium_biforme	Eubacterium_hallii	Gemella_unclassified	Haemophilus_parainfluenzae	Lachnospiraceae_bacterium_3_1_57FAA_CT1	Lachnospiraceae_bacterium_9_1_43BFAA	Lactococcus_garvieae	Mitsuokella_unclassified	Odoribacter_splanchnicus	Ruminococcus_gnavus	Ruminococcus_torques	Solobacterium_moorei	Sutterella_wadsworthensis	Turicibacter_sanguinis	Veillonella_dispar
age	0.015	0.442	0.719	0.902	0.841	0.637	0.386	0.073	0.983	0.084	0.511	0.611	0.772	0.637	0.269	0.004	0.59	0.659	0.61	0.573	0.525	0.657	0.623	0.378	0.732	0.783	0.015
BMI	0.854	0.186	0.376	0.638	0.681	0.411	0.625	0.905	0.954	0.257	0.841	0.366	0.682	0.001	0.532	0.832	0.957	0.455	0.425	0.503	0.638	0.989	0.515	0.016	0.862	0.512	0.854
WC	0.642	0.519	0.132	0.981	0.205	0.243	0.38	0.708	0.56	0.028	0.651	0.376	0.089	0.306	0.094	0.967	0.293	0.842	0.249	0.02	0.626	0.236	0.22	0.481	0.396	0.8	0.352
VFA	0.069	0.229	0.068	0.077	0.567	0.012	0.147	0.045	0.046	0.02	0.004	0.013	0.006	0.025	0.031	0.032	0.013	0.024	0.412	0.011	0.323	0.035	0.019	0.064	0.122	0.181	0.006
SBP	0.503	0.603	0.094	0.321	0.433	0.482	0.282	0.334	0.54	0.075	0.689	0.737	0.552	0.332	0.552	0.469	0.559	0.812	0.574	0.965	0.984	0.918	0.24	0.641	0.812	0.869	0.267
DBP	0.653	0.638	0.196	0.284	0.4	0.379	0.652	0.408	0.331	0.071	0.999	0.521	0.446	0.059	0.303	0.19	0.455	0.276	0.596	0.774	0.606	0.859	0.096	0.506	0.509	0.539	0.113
WBC	0.912	0.662	0.216	0.032	0.399	0.048	0.206	0.211	0.438	0.128	0.058	0.177	0.346	0.201	0.049	0.723	0.501	0.298	0.672	0.043	0.72	0.147	0.384	0.684	0.718	0.759	0.245
NEC	0.713	0.646	0.165	0.059	0.432	0.023	0.33	0.487	0.645	0.082	0.117	0.207	0.188	0.184	0.193	0.829	0.721	0.222	0.315	0.015	0.873	0.123	0.708	0.38	0.941	0.996	0.286
LYC	0.9	0.656	0.614	0.239	0.598	0.766	0.336	0.078	0.857	0.198	0.169	0.525	0.575	0.527	0.021	0.284	0.332	0.759	0.514	0.675	0.98	0.91	0.26	0.37	0.421	0.409	0.335
UC	0.924	0.168	0.017	0.98	0.193	0.783	0.202	0.504	0.644	0.355	0.439	0.201	0.031	0.779	0.092	0.54	0.618	0.406	0.553	0.76	0.326	0.145	0.111	0.621	0.267	0.133	0.911
TC	0.635	0.397	0.217	0.593	0.163	0.894	0.101	0.265	0.071	0.528	0.008	0.024	0.462	0.641	0.014	0.111	0.213	0.273	0.258	0.896	0.759	0.068	0.161	0.909	0.964	0.64	0.098
TG	0.234	0.066	0.012	0.83	0.36	0.094	0.321	0.376	0.096	0.304	0.001	0.007	0.109	0.758	0.413	0.137	0.695	0.007	0.169	0.386	0.237	0.073	0.704	0.197	0.055	0.048	0.245
HDL	0.207	0.686	0.68	0.316	0.042	0.329	0.407	0.77	0.692	0.269	0.746	0.603	0.942	0.159	0.959	0.36	0.134	0.507	0.353	0.724	0.417	0.523	0.932	0.19	0.488	0.369	0.587
LDL	0.697	0.533	0.707	0.999	0.05	0.448	0.217	0.331	0.212	0.351	0.02	0.062	0.457	0.235	0.028	0.736	0.238	0.521	0.419	0.947	0.784	0.068	0.098	0.887	0.86	0.454	0.351
FBG	0.031	0.959	0.151	0.388	0.612	0.208	0.344	0.575	0.633	0.366	0.048	0.137	0.002	0.198	0.351	0.035	0.088	0.847	0.495	0.063	0.82	0.2	0.101	0.044	0.738	0.148	0.051
HBA1C	0.038	0.668	0.317	0.33	0.789	0.985	0.404	0.832	0.572	0.783	0.593	0.549	0.147	0.751	0.059	0.008	0.09	0.722	0.516	0.972	0.186	0.37	0.289	0.946	0.138	0.239	0.037

## Sheet: R value for pathway
	PWY-5861	GLUDEG-I-PWY	PWY0-1338	HCAMHPDEG-PWY	PWY0-321	PYRIDNUCSAL-PWY	PWY0-1415	GALACTARDEG-PWY	P105-PWY	ORNARGDEG-PWY	ECASYN-PWY	PWY-5857	PWY-5862	PWY-5896	KDO-NAGLIPASYN-PWY	PWY-5860	PWY4LZ-257	FUC-RHAMCAT-PWY	PWY-6690	PWY66-399	ARGDEG-PWY	UBISYN-PWY	PWY0-1533	PWY-7269	GLUCOSE1PMETAB-PWY	ENTBACSYN-PWY	PWY0-1297	PWY-6891	PWY-6353	PWY-6588	GLYOXYLATE-BYPASS	3-HYDROXYPHENYLACETATE-DEGRADATION-PWY	PWY-6823	PWY-6892	PWY-5705	KETOGLUCONMET-PWY	PWY-2723	FOLSYN-PWY	PWY-5845	TCA-GLYOX-BYPASS	AST-PWY	GLYCOL-GLYOXDEG-PWY	PWY66-409	PWY-5656	PWY-5138	PWY-5850	PWY-7446	PWY-5855	PWY-5189
VFA	0.4	0.372	0.48	0.336	0.463	0.311	0.413	0.429	0.448	0.522	0.516	0.375	0.315	0.311	0.476	0.315	0.339	0.39	0.336	0.332	0.522	0.383	0.502	0.499	0.33	0.376	0.337	0.329	0.365	0.368	0.364	0.548	0.493	0.353	0.472	0.461	0.475	0.408	0.311	0.431	0.345	0.409	0.351	0.475	0.554	0.311	0.428	0.375	0.313
BMI	0.035	-0.026	0.014	-0.021	0.023	0.084	-0.001	0.018	-0.033	0.065	0.032	-0.001	0.019	0.012	0.008	0.019	0.106	-0.039	-0.021	0.208	0.065	0.002	0.005	0.04	0.001	0.054	0.007	0.002	0.078	0.32	0.003	-0.026	0.041	-0.007	0.041	0.094	-0.007	0.168	0.012	0.002	-0.037	-0.047	0.018	0.002	0.096	0.012	0.067	-0.001	0.059
age	0.341	0.28	0.261	0.265	0.025	0.246	0.184	0.134	0.289	0.165	0.231	0.266	0.296	0.288	0.205	0.296	0.212	0.328	0.265	0.169	0.165	0.308	0.222	0.152	0.18	0.249	0.235	0.262	0.156	-0.066	0.246	0.248	0.207	0.262	0.21	0.315	0.195	0.143	0.288	0.165	0.314	0.197	0.291	0.19	0.092	0.288	0.214	0.266	0.051
FBG	0.415	0.356	0.391	0.404	0.34	0.364	0.261	0.251	0.346	0.349	0.382	0.395	0.345	0.343	0.371	0.345	0.36	0.427	0.404	0.125	0.349	0.438	0.363	0.374	0.333	0.367	0.407	0.364	0.229	0.233	0.373	0.417	0.324	0.391	0.368	0.385	0.297	0.317	0.343	0.31	0.404	0.261	0.395	0.332	0.384	0.343	0.369	0.395	0.183
WC	0.199	0.172	0.117	0.097	0.233	0.025	0.141	0.145	0.158	0.235	0.155	0.22	0.156	0.156	0.109	0.156	0.062	0.254	0.097	0.086	0.235	0.191	0.133	0.25	0.134	0.055	0.068	0.068	0.144	0.168	0.183	0.252	0.152	0.052	0.088	0.217	0.065	0.286	0.156	0.175	0.129	0.12	0.195	0.128	0.175	0.156	0.209	0.22	0.044
SBP	0.018	-0.039	0.04	0.015	-0.002	-0.081	-0.027	0.058	-0.019	0.009	0.051	-0.022	-0.023	-0.027	0.014	-0.023	0.013	-0.095	0.015	-0.14	0.009	-0.003	0.076	-0.066	-0.026	-0.021	-0.088	-0.027	-0.011	0.196	-0.021	0.052	0.034	-0.014	0.016	-0.068	0.077	0.014	-0.027	-0.004	-0.035	-0.001	-0.095	0.087	0.068	-0.027	-0.072	-0.022	-0.047
DBP	0.001	-0.049	0.004	0.011	-0.057	-0.083	-0.038	0.008	-0.047	-0.021	0.01	-0.047	-0.047	-0.049	-0.035	-0.047	0.008	-0.128	0.011	-0.011	-0.021	-0.02	0.029	-0.09	-0.079	-0.043	-0.049	-0.043	-0.046	0.209	-0.027	0.03	-0.002	-0.046	0.003	-0.068	0.024	-0.002	-0.049	-0.026	-0.055	-0.056	-0.062	0.018	-0.003	-0.049	-0.122	-0.047	-0.038
WBC	0.193	0.17	0.291	0.17	0.413	0.09	0.206	0.255	0.206	0.349	0.327	0.225	0.151	0.149	0.289	0.151	0.041	0.162	0.17	0.257	0.349	0.223	0.304	0.344	0.186	0.221	0.071	0.175	0.189	0.095	0.225	0.262	0.347	0.178	0.291	0.274	0.303	0.145	0.149	0.249	0.205	0.229	0.151	0.367	0.437	0.149	0.268	0.225	0.175
NEC	0.163	0.144	0.228	0.135	0.348	0.005	0.189	0.197	0.128	0.301	0.273	0.184	0.142	0.139	0.211	0.142	0.041	0.106	0.135	0.231	0.301	0.189	0.241	0.291	0.125	0.187	0.037	0.14	0.114	0.041	0.187	0.195	0.291	0.153	0.236	0.265	0.233	0.115	0.139	0.194	0.169	0.182	0.08	0.288	0.369	0.139	0.184	0.184	0.136
LYC	0.183	0.138	0.28	0.142	0.273	0.1	0.137	0.242	0.243	0.241	0.277	0.211	0.092	0.089	0.273	0.092	0.021	0.174	0.142	0.175	0.241	0.201	0.274	0.231	0.188	0.138	0.04	0.165	0.202	0.125	0.194	0.217	0.285	0.137	0.239	0.152	0.283	0.095	0.089	0.228	0.158	0.209	0.17	0.361	0.295	0.089	0.27	0.211	0.159
UC	0.183	0.159	0.132	0.127	0.265	0.076	0.133	0.166	0.109	0.16	0.155	0.24	0.141	0.142	0.112	0.141	0.261	0.221	0.127	-0.033	0.16	0.224	0.131	0.126	0.189	0.149	0.271	0.126	0.023	0.132	0.219	0.204	0.13	0.116	0.123	0.058	0.12	0.16	0.142	0.2	0.122	0.118	0.218	0.19	0.205	0.142	0.109	0.24	0.125
TC	0.431	0.454	0.462	0.379	0.45	0.276	0.455	0.499	0.496	0.445	0.467	0.383	0.44	0.445	0.437	0.44	0.372	0.504	0.379	0.136	0.445	0.368	0.459	0.427	0.397	0.435	0.391	0.402	0.328	0.111	0.43	0.512	0.46	0.395	0.393	0.389	0.464	0.301	0.445	0.475	0.397	0.495	0.391	0.456	0.462	0.445	0.398	0.383	0.486
TG	0.416	0.377	0.471	0.362	0.457	0.139	0.426	0.487	0.383	0.462	0.485	0.414	0.367	0.363	0.433	0.367	0.231	0.413	0.362	-0.017	0.462	0.403	0.465	0.403	0.38	0.363	0.318	0.367	0.195	0.088	0.366	0.415	0.492	0.377	0.429	0.333	0.458	0.242	0.363	0.442	0.362	0.447	0.291	0.546	0.486	0.363	0.397	0.414	0.332
HDL	-0.069	0.003	-0.042	-0.035	0.013	-0.004	0.028	-0.051	0.058	0.026	-0.034	-0.095	0.005	0.01	-0.042	0.005	0.033	-0.003	-0.035	0.1	0.026	-0.079	-0.024	-0.013	-0.054	-0.063	0.081	-0.021	-0.039	-0.155	-0.056	0.056	-0.001	-0.022	-0.023	0.012	0.004	-0.142	0.01	-0.024	-0.02	-0.023	-0.014	-0.003	-0.07	0.01	-0.075	-0.095	-0.024
LDL	0.393	0.377	0.394	0.326	0.389	0.28	0.374	0.434	0.407	0.361	0.403	0.356	0.378	0.383	0.386	0.378	0.289	0.45	0.326	0.078	0.361	0.334	0.391	0.368	0.37	0.401	0.316	0.341	0.312	0.137	0.395	0.437	0.379	0.346	0.315	0.323	0.39	0.298	0.383	0.407	0.344	0.429	0.344	0.368	0.44	0.383	0.326	0.356	0.427
HBA1C	0.105	0.095	0.122	0.135	0.191	-0.045	0.052	0.018	0.093	0.14	0.125	0.084	0.153	0.147	0.117	0.153	0.101	0.071	0.135	0.027	0.14	0.133	0.13	0.165	0	0.12	0.016	0.133	0.244	-0.025	0.09	0.107	0.119	0.151	0.152	0.204	0.088	0.09	0.147	0.072	0.152	0.073	-0.021	0.158	0.175	0.147	0.137	0.084	-0.006
[truncated: 36 more columns]

## Sheet: P value for pathway
	PWY-5861	GLUDEG-I-PWY	PWY0-1338	HCAMHPDEG-PWY	PWY0-321	PYRIDNUCSAL-PWY	PWY0-1415	GALACTARDEG-PWY	P105-PWY	ORNARGDEG-PWY	ECASYN-PWY	PWY-5857	PWY-5862	PWY-5896	KDO-NAGLIPASYN-PWY	PWY-5860	PWY4LZ-257	FUC-RHAMCAT-PWY	PWY-6690	PWY66-399	ARGDEG-PWY	UBISYN-PWY	PWY0-1533	PWY-7269	GLUCOSE1PMETAB-PWY	ENTBACSYN-PWY	PWY0-1297	PWY-6891	PWY-6353	PWY-6588	GLYOXYLATE-BYPASS	3-HYDROXYPHENYLACETATE-DEGRADATION-PWY	PWY-6823	PWY-6892	PWY-5705	KETOGLUCONMET-PWY	PWY-2723	FOLSYN-PWY	PWY-5845	TCA-GLYOX-BYPASS	AST-PWY	GLYCOL-GLYOXDEG-PWY	PWY66-409	PWY-5656	PWY-5138	PWY-5850	PWY-7446	PWY-5855	PWY-5189
VFA	0.01	0.017	0.002	0.032	0.002	0.048	0.007	0.005	0.003	0	0.001	0.016	0.045	0.048	0.002	0.045	0.03	0.012	0.032	0.034	0	0.013	0.001	0.001	0.035	0.015	0.031	0.035	0.019	0.018	0.019	0	0.001	0.024	0.002	0.002	0.002	0.008	0.048	0.005	0.027	0.008	0.024	0.002	0	0.048	0.005	0.016	0.046
BMI	0.83	0.872	0.932	0.898	0.886	0.599	0.997	0.913	0.837	0.688	0.841	0.994	0.907	0.94	0.961	0.907	0.508	0.808	0.898	0.191	0.688	0.992	0.978	0.802	0.994	0.735	0.966	0.991	0.628	0.042	0.984	0.873	0.799	0.966	0.8	0.558	0.967	0.294	0.94	0.988	0.817	0.771	0.912	0.989	0.55	0.94	0.676	0.994	0.716
age	0.029	0.076	0.099	0.094	0.876	0.122	0.25	0.403	0.066	0.303	0.145	0.093	0.06	0.068	0.199	0.06	0.183	0.036	0.094	0.29	0.303	0.05	0.163	0.342	0.261	0.117	0.14	0.098	0.331	0.683	0.122	0.117	0.194	0.098	0.188	0.045	0.222	0.372	0.068	0.304	0.046	0.217	0.065	0.234	0.566	0.068	0.179	0.093	0.75
FBG	0.008	0.024	0.013	0.01	0.032	0.021	0.104	0.119	0.029	0.028	0.015	0.012	0.029	0.031	0.018	0.029	0.022	0.006	0.01	0.443	0.028	0.005	0.021	0.017	0.036	0.02	0.009	0.021	0.155	0.147	0.018	0.007	0.041	0.013	0.02	0.014	0.063	0.047	0.031	0.052	0.01	0.104	0.012	0.037	0.014	0.031	0.019	0.012	0.259
WC	0.251	0.323	0.505	0.581	0.178	0.887	0.421	0.405	0.363	0.174	0.373	0.204	0.371	0.371	0.535	0.371	0.723	0.141	0.581	0.622	0.174	0.272	0.446	0.148	0.445	0.754	0.699	0.699	0.409	0.333	0.293	0.145	0.382	0.766	0.616	0.21	0.711	0.095	0.371	0.314	0.459	0.494	0.261	0.463	0.315	0.371	0.228	0.204	0.801
SBP	0.913	0.81	0.803	0.928	0.99	0.614	0.869	0.717	0.905	0.957	0.753	0.89	0.885	0.865	0.932	0.885	0.937	0.555	0.928	0.382	0.957	0.987	0.637	0.684	0.872	0.899	0.585	0.867	0.945	0.219	0.894	0.745	0.831	0.93	0.92	0.673	0.632	0.933	0.865	0.979	0.826	0.993	0.555	0.59	0.673	0.865	0.653	0.89	0.772
DBP	0.997	0.759	0.978	0.944	0.723	0.604	0.812	0.961	0.772	0.896	0.952	0.771	0.772	0.76	0.828	0.772	0.959	0.424	0.944	0.948	0.896	0.9	0.858	0.576	0.625	0.788	0.759	0.789	0.777	0.19	0.868	0.854	0.989	0.775	0.987	0.671	0.882	0.991	0.76	0.873	0.733	0.73	0.701	0.91	0.986	0.76	0.446	0.771	0.815
WBC	0.232	0.295	0.069	0.294	0.008	0.582	0.202	0.113	0.203	0.027	0.039	0.162	0.353	0.36	0.07	0.353	0.802	0.318	0.294	0.11	0.027	0.166	0.056	0.03	0.251	0.17	0.663	0.279	0.243	0.56	0.163	0.103	0.028	0.272	0.068	0.087	0.057	0.371	0.36	0.121	0.204	0.155	0.352	0.02	0.005	0.36	0.095	0.162	0.281
NEC	0.316	0.377	0.158	0.405	0.028	0.976	0.242	0.224	0.43	0.059	0.088	0.256	0.384	0.393	0.191	0.384	0.801	0.517	0.405	0.152	0.059	0.243	0.134	0.069	0.444	0.247	0.819	0.389	0.485	0.802	0.249	0.227	0.069	0.346	0.143	0.099	0.149	0.478	0.393	0.231	0.296	0.26	0.624	0.071	0.019	0.393	0.256	0.256	0.402
LYC	0.258	0.397	0.08	0.383	0.088	0.54	0.4	0.133	0.13	0.135	0.083	0.191	0.571	0.586	0.088	0.571	0.898	0.282	0.383	0.281	0.135	0.214	0.088	0.152	0.245	0.396	0.807	0.309	0.211	0.441	0.232	0.179	0.075	0.4	0.137	0.348	0.076	0.561	0.586	0.156	0.331	0.196	0.294	0.022	0.064	0.586	0.092	0.191	0.326
UC	0.258	0.326	0.416	0.433	0.099	0.639	0.413	0.306	0.503	0.323	0.34	0.136	0.387	0.384	0.49	0.387	0.104	0.17	0.433	0.839	0.323	0.165	0.42	0.439	0.242	0.358	0.09	0.437	0.887	0.416	0.174	0.206	0.425	0.478	0.45	0.723	0.46	0.325	0.384	0.217	0.455	0.468	0.177	0.24	0.203	0.384	0.502	0.136	0.443
TC	0.005	0.003	0.003	0.016	0.004	0.084	0.003	0.001	0.001	0.004	0.002	0.015	0.004	0.004	0.005	0.004	0.018	0.001	0.016	0.403	0.004	0.02	0.003	0.006	0.011	0.005	0.013	0.01	0.039	0.496	0.006	0.001	0.003	0.012	0.012	0.013	0.003	0.059	0.004	0.002	0.011	0.001	0.013	0.003	0.003	0.004	0.011	0.015	0.001
TG	0.008	0.016	0.002	0.022	0.003	0.394	0.006	0.001	0.015	0.003	0.002	0.008	0.02	0.021	0.005	0.02	0.151	0.008	0.022	0.915	0.003	0.01	0.003	0.01	0.016	0.021	0.046	0.02	0.228	0.589	0.02	0.008	0.001	0.016	0.006	0.036	0.003	0.133	0.021	0.004	0.022	0.004	0.069	0	0.001	0.021	0.011	0.008	0.036
HDL	0.671	0.985	0.799	0.83	0.935	0.978	0.863	0.756	0.721	0.873	0.833	0.559	0.973	0.952	0.795	0.973	0.839	0.985	0.83	0.538	0.873	0.626	0.884	0.939	0.742	0.699	0.621	0.899	0.813	0.34	0.731	0.733	0.996	0.891	0.887	0.939	0.979	0.384	0.952	0.884	0.901	0.889	0.929	0.984	0.667	0.952	0.644	0.559	0.885
LDL	0.012	0.017	0.012	0.04	0.013	0.081	0.017	0.005	0.009	0.022	0.01	0.024	0.016	0.015	0.014	0.016	0.071	0.004	0.04	0.634	0.022	0.035	0.013	0.019	0.019	0.01	0.047	0.031	0.05	0.4	0.012	0.005	0.016	0.029	0.048	0.042	0.013	0.062	0.015	0.009	0.03	0.006	0.03	0.019	0.005	0.015	0.04	0.024	0.006
HBA1C	0.523	0.566	0.458	0.413	0.243	0.786	0.752	0.915	0.574	0.396	0.449	0.609	0.353	0.372	0.477	0.353	0.541	0.668	0.413	0.869	0.396	0.419	0.429	0.314	0.999	0.466	0.923	0.42	0.135	0.88	0.584	0.516	0.47	0.359	0.355	0.213	0.592	0.584	0.372	0.663	0.355	0.658	0.897	0.336	0.286	0.372	0.405	0.609	0.973
[truncated: 36 more columns]
